# Supplementary material for: Isomeranzin activates Gnas-AMPK signaling to drive white adipose browning and curb obesity in mice
Source: EMBO Mol Med. 2025 Nov 26;18(1):55–90. doi: 10.1038/s44321-025-00335-y (PMC12808274; doi:10.1038/s44321-025-00335-y)
Supplement: Supplementary file 7 — Source data Fig. 1 [file 44321_2025_335_MOESM7_ESM.zip]

Archive with 30 entries (23 files):
- Figure 1/
- __MACOSX/._Figure 1
- Figure 1/.DS_Store
- __MACOSX/Figure 1/._.DS_Store
- Figure 1/Figure 1-D/
- __MACOSX/Figure 1/._Figure 1-D
- Figure 1/Figure 1-C/
- __MACOSX/Figure 1/._Figure 1-C
- Figure 1/Figure 1-B/
- __MACOSX/Figure 1/._Figure 1-B
- Figure 1/Figure 1-E/
- __MACOSX/Figure 1/._Figure 1-E
- Figure 1/Figure 1-F/
- __MACOSX/Figure 1/._Figure 1-F
- Figure 1/Figure 1-A/
- __MACOSX/Figure 1/._Figure 1-A
- Figure 1/Figure 1-D/western Tubulin.tif
- __MACOSX/Figure 1/Figure 1-D/._western Tubulin.tif
- Figure 1/Figure 1-D/western Ucp1.tif
- __MACOSX/Figure 1/Figure 1-D/._western Ucp1.tif
- Figure 1/Figure 1-C/Venn.xlsx
- __MACOSX/Figure 1/Figure 1-C/._Venn.xlsx
- Figure 1/Figure 1-B/Heat map.xlsx
- __MACOSX/Figure 1/Figure 1-B/._Heat map.xlsx
- Figure 1/Figure 1-E/Qpcr Ucp1.xlsx
- __MACOSX/Figure 1/Figure 1-E/._Qpcr Ucp1.xlsx
- Figure 1/Figure 1-F/Qpcr Fabp4.xlsx
- __MACOSX/Figure 1/Figure 1-F/._Qpcr Fabp4.xlsx
- Figure 1/Figure 1-A/Workflow diagram.tif
- __MACOSX/Figure 1/Figure 1-A/._Workflow diagram.tif
