# Supplementary material for: Isomeranzin activates Gnas-AMPK signaling to drive white adipose browning and curb obesity in mice
Source: EMBO Mol Med. 2025 Nov 26;18(1):55–90. doi: 10.1038/s44321-025-00335-y (PMC12808274; doi:10.1038/s44321-025-00335-y)
Supplement: Supplementary file 7 — Source data Fig. 1 [file 44321_2025_335_MOESM7_ESM.zip › Figure 1/Figure 1-C/Venn.xlsx]

## Sheet: Φύλλο1
CL316-1（139）	CL316-2（127）	Cold-1（59）	Cold-2（152）	CL316-1|CL316-2	CL316-1|Cold-1	CL316-1|Cold-2	CL316-2|Cold-1	CL316-2|Cold-2	Cold-1|Cold-2	CL316-1|CL316-2|Cold-1	CL316-1|CL316-2|Cold-2	CL316-1|Cold-1|Cold-2	CL316-2|Cold-1|Cold-2	CL316-1|CL316-2|Cold-1|Cold-2
orlistat	quinpirole	trequinsin	iloprost	ML-7	ezetimibe	GR-113808	tivozanib	PF-543	avrainvillamide-analog-1	tinidazole	fluvastatin	physostigmine	chromomycin-a3	AS-601245
RG-14620	WAY-629	carvedilol	dehydrocholic-acid	TCPOBOP	mocetinostat	GR-159897		cyclophosphamide	AMG-9810	PIK-75	doxorubicin		Merck60	alvocidib
sulmazole	paxilline	tegafur	NCS-382	fluspirilene		linifanib		BRD-K66896231	kawain	A-443644	lestaurtinib		idarubicin	ER-27319
L-741626	gavestinel	scriptaid	azathioprine	SU-11652		loperamide		HDAC3-selective	KN-93	bisindolylmaleimide-ix	cyclopamine		chromanol	ZG-10
CFM-1571	norethisterone	megestrol	HA-1004	roquinimex		iproniazid		avrainvillamide-analog-2		triptolide	mepireserpate			JNK-9L
cefoxitin	BRD-K52219182	PF-3845	GSK-0660	AKT-inhibitor-1-2		desipramine		celastrol		PF-562271				daunorubicin
ginsenoside	erythromycin	mecillinam	tyrphostin-AG-825	mepacrine		dihydroergocristine		boldine		tacedinaline				pirarubicin
Y-134	GW-6471	cilostamide	cytosporone-b	JAK3-inhibitor-VI		NSC-119889		urapidil		topotecan				isomerazin
ketoconazole	LY-165163	NCH-51	tyrphostin-1	dorsomorphin		RO-90-7501				entinostat				AT-7519
riluzole	kavain	olaparib	mestinon	noretynodrel						camptothecin				CGP-60474
nortriptyline	selumetinib	CS-110266	zolantidine	gamma-linolenic-acid										pidorubicine
GR-103691	calcipotriol	phosphodiesterase-V-inhibitor-II	ibuprofen	auranofin										JNJ-7706621
karakoline	alfuzosin	VAMA-37	rhamnetin	temsirolimus										mitoxantrone
PKCbeta-inhibitor	pterostilbene	vorinostat	nornicotine	GW-9508										BMS-345541
KN-62	venlafaxine	AVA	norgestimate	L-655240										parachlorophenol
indatraline	sulindac	carteolol	methylergometrine	metaxalone
iodoacetic-acid	glipizide	acyclovir	Y-26763	flurbiprofen
erismodegib	parbendazole	SDZ-NKT-343	M2-PK-activator	PHA-793887
enrofloxacin	PD-184352	progesterone	purmorphamine	staurosporine
pentobarbital	avrainvillamide-analog-6	ambelline	parecoxib	5-iodotubercidin
neratinib	rosuvastatin	methotrexate	o-3M3FBS	HG-5-113-01
serdemetan	PETCM	2-(4-methoxybenzylthio)-6-methylpyrimidin-4-ol	tyrphostin-AG-556	ochratoxin-a
RWJ-21757	milnacipran		H-8	pitavastatin
U-18666A	azauridine		motesanib	risperidone
aliskiren	alprazolam		cilostazol	CAY-10470
etifenin	sulpiride		spiramide	amperozide
benzylpenicillin	tetramisole		argatroban	methylene-blue
RU-24969	amcinonide		fosinopril
bosutinib	emodic-acid		cefuroxime
calyculin	desmethylclozapine		orphenadrine
dubinidine	bupropion		palbociclib
papaverine	ormetoprim		pizotifen
BIX-01294	benzo(a)pyrene		azelastine
clemastine	GW-3965		cilastatin
calpeptin	granisetron		vitexin
quinapril	zonisamide		nicorandil
rimcazole	formestane		lypressin
zafirlukast	asiaticoside		M-3M3FBS
chaetocin	moclobemide		VU-0366037-2
docetaxel	DH-97		U-54494A
RO-3306	farnesylthiotriazole		terconazole
berbamine	AZD-7762		PRE-084
AY-9944	CAM-9-026		desoxycorticosterone
sertraline	enalapril		protriptyline
benzatropine	zidovudine		cinanserin
crizotinib	hexamethylenebisacetamide		homoveratrylamine
hinokitiol	propafenone		isoliquiritigenin
salmeterol	AM-404		JAK3-inhibitor-V
taurodeoxycholic-acid	XMD-892		carpindolol
econazole	pinacidil		hydroflumethiazide
KU-C103885	XMD-1150		avrainvillamide-analog-4
pirlindole	piperlongumine		dofetilide
amitriptyline	SB-431542		ritodrine
KI-16425	atorvastatin		gatifloxacin
ZD-7155	troxipide		naloxone
BI-2536	U-46619		SB-366791
CHEMBL-374350	rotenonic-acid		tiagabine
fluoxetine			enzastaurin
wiskostatin			SDZ-WAG-994
dilazep			BX-912
TAS-301			SA-792541
fluphenazine			APHA-compound-8
FIT			otenzepad
SIB-1757			bimatoprost
MK-2206			noreleagnine
H-89			EHNA
TC-2559			tozasertib
promazine			eriochrome-black-t
moxonidine			ZK-93426
T-98475			westcort
			dioxybenzone
			doxepin
			RS-67506
			esculin
			aristolochic-acid
			GDC-0879
			lofepramine
			T-0901317
			GW-1929
			metoclopramide
			propylthiouracil
			pipamperone
			imiloxan
			medetomidine
			AR-A014418
			honokiol
			famotidine
			glycocholic-acid
			protopine
			tyrphostin-47
			gabexate
			pyrazinamide
			homosalate
			givinostat
			pyroxamide
			lavendustin-c
			reversine
			BI-78D3
			zaldaride
			everolimus
			PI-103
			EI-231
			nisoldipine
			tipifarnib-P2
			nialamide
			cromakalim
