# Supplementary material for: Isomeranzin activates Gnas-AMPK signaling to drive white adipose browning and curb obesity in mice
Source: EMBO Mol Med. 2025 Nov 26;18(1):55–90. doi: 10.1038/s44321-025-00335-y (PMC12808274; doi:10.1038/s44321-025-00335-y)
Supplement: Supplementary file 7 — Source data Fig. 1 [file 44321_2025_335_MOESM7_ESM.zip › Figure 1/Figure 1-B/Heat map.xlsx]

## Sheet: GSE164219
Gene	log2FC	padj
Mup14	12.1291	3.75359e-10
Kcnh6	6.0237	4.10167e-08
Tmem171	5.98986	2.71228e-06
Actn2	5.57652	0.00028221
Fam131c	5.26134	1.53348e-28
Mb	5.16816	2.02772e-07
Sgk2	5.12457	2.13349e-10
Mup12	5.08132	0.0163094
Epn3	5.07633	1.01207e-09
Bmp8b	5.01173	2.1851e-24
Cyp2a5	4.82283	0.000207034
Mat1a	4.79699	3.66464e-08
Fbp1	4.69454	0.00110171
Txlnb	4.65928	0.000538093
Cabcoco1	4.47905	0.000216461
Serinc2	4.41937	2.80619e-06
Cyp4a10	4.34853	1.28288e-06
Tat	4.21825	4.00281e-05
Tacr2	4.21621	3.36122e-06
Ptgds	4.15638	1.72709e-12
Col10a1	4.12648	0.00036914
Gmpr	4.11923	6.64914e-68
Pigr	4.00695	3.89296e-13
Tmem82	3.94981	1.42276e-26
Lipf	3.8944	1.13831e-08
Lgr6	3.89316	1.11856e-58
Sowahc	3.88311	0.0047659
Mup16	3.85768	8.54019e-06
Cpne5	3.84436	7.63718e-13
Fabp1	3.80466	0.021095
Gm4952	3.7823	0.00166961
Perm1	3.7782	5.98877e-60
Pdk4	3.77492	6.41999e-60
Spmip11	3.76482	5.39527e-06
Slc27a2	3.61014	2.44965e-49
Apoa5	3.59138	0.000839069
Elovl3	3.572	2.34182e-35
Slc25a34	3.56371	2.35643e-84
Scn4b	3.53378	0.00137999
Kng2	3.53258	6.03952e-30
Aadac	3.46044	1.27045e-16
Phospho1	3.42575	6.14525e-06
Rdh7	3.42156	2.07239e-48
Nr1d1	3.39924	0.00304419
Bhmt	3.37834	2.37774e-43
Apoh	3.36778	0.0159629
Ces1c	3.35288	0.00189333
Apob	3.32231	2.23016e-06
Acot12	3.31538	6.63213e-05
Kng1	3.29903	1.19706e-09
Fndc5	3.2961	0.00804848
Gk	3.25121	4.51126e-33
Fetub	3.24972	3.99333e-52
Kcnj11	3.21204	0.00338159
Fabp3	3.17731	0.000269721
Hpdl	3.17439	6.01075e-26
Tesc	3.1695	1.24319e-36
Serpina1b	3.16709	1.76227e-10
Car14	3.15052	1.08014e-08
Dio2	3.14775	2.87322e-12
Ppara	3.13919	2.56452e-33
Slco4a1	3.12386	9.14573e-35
Ucp1	3.07793	0.00181287
Cyp3a11	3.0513	3.08712e-14
Hcn2	3.04836	1.50298e-14
Hrg	3.04262	7.59596e-28
Zswim5	3.03644	0.0199622
Srl	3.00615	3.92355e-21
Aldob	2.98799	0.0152425
Marco	2.98581	0.000135739
Dhrs9	2.9827	0.00334758
Uox	2.96678	0.00194756
Igfbp2	2.9588	0.00236534
Apoa2	2.892	1.448e-20
Serpina1c	2.89104	0.00750404
Fbp2	2.87714	0.0162417
Mreg	2.85041	3.6419e-07
Fgf21	2.84901	1.47141e-05
Nr1d2	2.84442	5.20478e-31
Apoa1	2.81765	1.45443e-07
Dnajc22	2.80048	8.24604e-12
Arhgdig	2.77962	1.84886e-24
Plg	2.7685	1.54349e-05
Mug1	2.75587	1.76019e-06
Madcam1	2.75328	0.00383996
Cps1	2.74467	0.0010063
Tpd52l1	2.7342	0.00182856
F2	2.72341	0.00116144
Mup20	2.69738	0.00147855
Pzp	2.69418	0.00511644
Myom1	2.67393	0.0102244
Hpx	2.66398	9.83402e-07
Cend1	2.65751	0.00560986
Cavin4	2.65485	0.0227329
Cpt1b	2.6498	9.11458e-05
Adss1	2.64728	2.62654e-10
Rundc3a	2.62719	0.00484889
Got1	2.60375	3.47061e-45
S1pr5	2.59463	0.00154852
Cideb	2.58179	0.00696038

## Sheet: GSE133619
Gene	log2FC	padj
Ucp1	10.9516	7.39352e-07
Glycam1	9.71089	0.159304
Elovl3	9.70326	3.31795e-06
Ms4a1	7.66556	0.083969
Cr2	7.61824	0.0635017
Acot11	7.29045	7.31552e-06
Gm42870	7.08254	0.0231694
Fcmr	7.0263	0.0744531
Pax5	6.99005	0.0467585
Fcer2a	6.97594	0.023577
Marco	6.91705	0.0615067
Dapl1	6.82999	0.0250568
Pou2af1	6.78413	0.0170146
Spib	6.72306	0.0297321
Gm15241	6.71879	0.000543375
Cd79b	6.52186	0.0392072
Dsc3	6.50778	0.00481121
Cd22	6.47075	0.0341844
Cd19	6.25782	0.0492396
Grem1	6.23594	0.00899149
Il22ra2	6.22649	0.00722369
H2-M2	6.20239	0.039305
Gm35986	6.13681	9.54546e-05
2310069B03Rik	6.1295	7.17431e-05
Jakmip1	6.06072	0.0144154
Ccr6	6.01748	0.0326206
Fcrl1	6.01622	0.00573879
Gm8369	5.95179	0.0360883
Dsg2	5.94869	0.00760389
Ly6d	5.93655	0.0366611
Trbc1	5.9195	0.0297006
Iglc3	5.89933	0.0588995
Aspg	5.89492	8.52999e-06
H2-Eb2	5.80697	0.0148541
Gm47595	5.75852	2.47136e-05
Pcdh15	5.75185	0.00626992
Ighg3	5.74063	0.0244025
Tmem108	5.72288	0.00177421
Slamf6	5.68033	0.0248278
Traj18	5.67304	0.00298175
Ttc25	5.64431	9.54546e-05
Treml2	5.62897	0.0483097
Blk	5.61522	0.00084553
Lgr6	5.59263	7.42333e-05
Ighd	5.54414	0.0225015
Trac	5.52696	0.0409133
Cd5	5.52584	0.00607261
Cd96	5.48043	0.0243564
Gpr18	5.4746	0.0136237
Slc25a34	5.47436	0.0023275
Nsg2	5.46748	0.0206105
Tnfrsf13c	5.45546	0.0206764
Lef1	5.45147	0.0582138
Gm37266	5.40426	0.0132997
Cd6	5.3954	0.0333015
Dio2	5.39417	0.000330433
Slamf1	5.33197	0.0079862
Ccr9	5.31655	0.0136761
Slc2a5	5.30922	0.00172478
Cd4	5.26436	0.0201998
Ccr7	5.25303	0.0253516
Pacsin1	5.24876	0.0232519
H2-Ob	5.23926	0.0318293
Siglecg	5.22399	0.0150874
Kng2	5.21928	0.000179008
Hephl1	5.2151	0.00196611
Sell	5.18569	0.0158797
Cxcr5	5.17771	0.0643266
Slc7a11	5.14772	0.00904812
Traj12	5.13578	0.000494955
Gm36932	5.08978	0.00275852
Cd8a	5.08152	0.0155291
Fabp3	5.04494	1.15309e-07
Cd8b1	5.03643	0.0095505
Cd3e	5.00937	0.0125915
Il7r	5.00549	0.0234539
Cidea	5.00365	5.21076e-07
Tcf7	4.98985	0.0420071
Gm19951	4.92007	0.00794907
Gm42449	4.91313	0.000699295
Adprhl1	4.89004	0.000398849
Gm15848	4.83307	0.00288281
Cd3d	4.77227	0.0208613
Tnfsf8	4.75434	0.0255609
Cd3g	4.75085	0.00834008
Art2b	4.74344	0.000696543
Klk8	4.70393	0.00399663
Gm37593	4.68867	0.00380622
Gm17634	4.6694	0.000419496
Gm11346	4.66735	0.018532
Chst3	4.66404	0.0102421
Slc27a2	4.64518	0.00043405
Btla	4.64221	0.0524333
Gm47050	4.60467	0.000221838
Tlr12	4.5951	0.00854686
H2-Oa	4.58228	0.00750603
Bcl11b	4.56658	0.0131834
BE692007	4.55964	0.0128618
Clstn3	4.5455	1.00797e-07
Gm5511	4.54526	0.0104901

## Sheet: GSE129083
Gene	log2FC	padj
Elovl3	8.10824	1.51861e-72
Gm9696	7.27792	6.54566e-11
Acnat2	5.95469	2.53765e-07
Lipf	5.93226	9.98233e-07
Dio2	5.92022	1.82201e-106
Trim55	5.74021	5.30685e-05
Pitx3	5.56629	5.93475e-06
Apoc4	5.27808	6.38385e-09
Cox8b	5.10063	2.01601e-75
Rasef	5.04471	0.000125872
Ucp1	5.01936	1.59612e-25
Pitpnm2os1	5.00864	5.37134e-05
Sh3rf2	4.87084	0.000705994
Slc25a34	4.72899	4.8775e-38
Cox7a1	4.64203	1.88444e-66
Ano5	4.59609	0.00270142
Slc2a5	4.5256	2.92026e-08
Otop1	4.51699	8.90017e-58
Cnksr1	4.50465	0.000389299
Hephl1	4.50207	1.68099e-08
Adprhl1	4.49316	4.46008e-05
Tecta	4.45842	1.44034e-06
Abcc2	4.4392	5.98634e-07
Cyp2b10	4.43727	2.94577e-17
1700123L14Rik	4.43037	0.000988458
Pla2g4e	4.38305	0.00318141
Acot5	4.35784	5.81076e-05
2310002L09Rik	4.32046	0.0436345
Actn3	4.31984	9.08179e-05
1700095B10Rik	4.30188	0.00654941
Hydin	4.29657	2.01767e-22
1700055N04Rik	4.2392	5.86939e-06
Ppp1r27	4.21903	0.000592381
Epb4.2	4.21155	0.00475497
Acaa1b	4.11517	5.53756e-97
Ky	4.11319	1.49441e-05
Gm4952	4.08956	0.00753542
Lrrc38	4.07812	0.000930191
B230119M05Rik	4.03825	0.00384763
Myh8	4.0102	0.00255316
Atp4b	3.98331	0.00428105
Ckm	3.9737	0.000645256
Crhr2	3.97018	0.0079966
Pnpla5	3.96851	1.77863e-06
Chodl	3.9588	0.0138252
A930016O22Rik	3.9236	0.000525698
Pla2g2e	3.91347	5.26145e-27
Myod1	3.91197	0.00330441
Trim54	3.91028	0.000755316
Cav3	3.89973	0.000810518
Myh4	3.88386	0.000894046
Myoz1	3.88282	0.000769449
Ccdc144b	3.86946	6.43071e-08
Mstn	3.86394	0.000199475
Clstn3	3.85695	9.91869e-15
Cdh15	3.82173	0.00399317
Asb11	3.80688	2.2633e-05
Cidea	3.80535	1.22751e-12
Aadac	3.80361	0.0116567
Mup3	3.79201	3.196e-14
Mylk4	3.78403	0.001388
Sgcg	3.76359	0.0042738
Gys2	3.75992	1.88184e-06
Myoz3	3.75762	0.000324208
Cpt1b	3.72375	2.26946e-39
Klhl40	3.68699	0.00333637
Krt28	3.68429	0.00401372
Xirp2	3.66679	0.00101066
Cacng6	3.6638	0.000607992
Aspg	3.64892	4.03385e-35
Lbx1	3.64075	0.00626227
Tnnt3	3.63952	0.000904055
Cpn2	3.62921	3.37916e-33
3930402G23Rik	3.6285	7.6499e-06
Dhrs7c	3.5948	0.019015
Saa3	3.56676	9.45347e-09
Slc10a5	3.55803	0.00614926
Ppp1r3a	3.55614	0.00899622
Lrrc30	3.5535	0.0140714
Tnnc2	3.55121	0.00113989
Fabp3	3.54745	8.41366e-31
Grid1	3.53382	0.00346498
Fam110c	3.53288	2.50579e-22
Mir7007	3.51787	0.0006878
Atp2a1	3.51536	0.0015298
Fitm1	3.51289	0.00383437
Tinag	3.50925	0.00190471
Mettl21c	3.50921	0.000107309
2310069G16Rik	3.49912	0.000474612
Kcnj11	3.49847	9.9129e-06
Myf6	3.48215	0.00158911
Nmrk2	3.47886	0.00326883
Ncan	3.47314	7.70528e-23
Krt79	3.46271	2.91011e-29
9130230L23Rik	3.46139	0.034282
Eef1a2	3.45871	0.00193903
Mypn	3.44206	0.00014088
Scarna3a	3.43902	0.0362366
Mir1843b	3.43902	0.0362366
Mybpc2	3.43832	0.00020987

## Sheet: GSE98132
Gene	log2FC	padj
Upk3b	5.69087	0.00385081
Elovl3	5.51393	1.89E-05
Apoc4	5.5078	1.79E-05
Car14	4.8108	1.36E-06
Col10a1	4.7622	1.89E-05
Bmp8b	4.65185	9.68E-06
Psca	4.50833	0.00163333
Upk1b	4.41269	0.00613797
Xirp2	4.32315	0.0115944
Lgr6	4.27729	0.00637195
Aadac	4.23855	0.000716833
Pitpnm2os1	4.18667	0.000793417
Elovl4	4.06795	0.00215528
Acaa1b	3.81437	3.26E-05
Mettl7a3	3.70079	0.00340067
Actn3	3.64922	0.016691
Rsph4a	3.58233	0.000585922
Mfsd2a	3.48776	0.00133152
Pvalb	3.4062	0.0493964
Acot5	3.39548	0.000360526
Cyp2b10	3.34601	0.000646877
Apoc2	3.34406	2.33E-06
Slc25a34	3.317	0.000363115
Mb	3.26742	0.00243859
Trim63	3.25662	0.000891856
Arhgef19	3.22621	0.000139207
Gm9696	3.21481	9.96E-06
Tmem52	3.19809	0.00088643
Hist1h4d	3.16917	1.64E-06
Arhgdig	3.14357	0.00327639
Lyrm7os	3.0793	9.04E-05
Gm5126	3.04871	0.00394921
Myoz1	3.0414	0.00500332
Gpr3	3.00363	0.000756981
Hist1h1d	2.86285	4.75E-05
4631405J19Rik	2.84873	0.000100515
Orm2	2.84403	5.25E-05
Lmod3	2.80828	0.00241809
Kcnk4	2.77667	0.0334569
Ppp1r27	2.76364	0.014406
Prr33	2.76364	0.014406
Aqp5	2.74644	0.0136685
Fabp12	2.74602	0.000244758
Rhpn1	2.74596	0.0048235
Slc47a1	2.71038	0.0231476
Cox7a1	2.68088	5.11E-05
Fam110c	2.6414	0.0068216
Mesp2	2.62452	0.0158195
4930546K05Rik	2.61579	0.00208712
0610040F04Rik	2.6085	0.000700015
Myh1	2.6017	0.013326
1700003F12Rik	2.59387	0.000173195
1700047M11Rik	2.58963	0.0134855
Fndc5	2.5775	2.28E-05
Gm5122	2.57267	0.00605928
Fam71d	2.55317	0.000185134
Ttc25	2.53625	0.000437737
Lipf	2.52597	6.69E-05
B230119M05Rik	2.49533	0.00330376
Tuba8	2.47364	0.000155177
Apoa1	2.45578	0.0362013
Tssk1	2.44586	0.00484227
Fabp3	2.43414	0.00306991
Epgn	2.40799	0.0217106
Esrp2	2.38976	0.000712261
Nrtn	2.38436	0.0309349
Lrp2bp	2.37951	0.016669
Tgm3	2.37869	0.0105017
Hist1h2ad	2.3692	0.0169447
Hist1h4h	2.35847	0.00472711
Aifm3	2.35238	0.00393584
Tlcd2	2.35213	0.000877857
Gpc5	2.33856	0.0299915
Reep6	2.33829	4.30E-05
Snhg9	2.32819	0.0069519
Hist1h3d	2.31634	0.00837127
2310015D24Rik	2.31283	0.0157132
Mup2	2.30752	0.00229731
Tescl	2.30259	0.0200378
Aldh3b2	2.28109	1.43E-06
Agbl2	2.26716	0.000299838
Ovol3	2.26054	0.0182677
Hrc	2.25833	0.0338176
G6pc	2.25074	0.0112672
Slc15a5	2.2494	0.0182423
4930415O20Rik	2.24789	0.000764271
Adam2	2.24789	0.0127011
Mup21	2.23721	0.0305712
Myadml2	2.21984	0.0011419
Aknad1	2.2158	1.70E-05
Ociad2	2.19561	0.00049054
Cideb	2.19074	0.000571867
Gm14057	2.16514	0.000162514
Clec2l	2.1632	0.0164827
4921517D22Rik	2.15965	0.000345661
Fam83e	2.14357	8.46E-05
Rims2	2.14357	0.000212649
Fam19a2	2.14357	0.00863965
Mab21l2	2.13728	0.000606691
Pigr	2.13419	0.000404682
