# Supplementary material for: Isomeranzin activates Gnas-AMPK signaling to drive white adipose browning and curb obesity in mice
Source: EMBO Mol Med. 2025 Nov 26;18(1):55–90. doi: 10.1038/s44321-025-00335-y (PMC12808274; doi:10.1038/s44321-025-00335-y)
Supplement: Supplementary file 7 — Source data Fig. 1 [file 44321_2025_335_MOESM7_ESM.zip › Figure 1/Figure 1-E/Qpcr Ucp1.xlsx]

## Sheet: Φύλλο1
ucp1	Control	AS-601245	AT-7519	BMS-345541	CGP-60474	ER-27319	JNJ-7706621	alvocidib	daunorubicin	isomerazin	pirarubicin
	0.955361	1.39576	1.8988	1.18438	1.06247	3.53599	2.53406	1.55825	1.78434	2.28054	3.31902
	1.18938	0.988256	1.88557	1.25825	0.982503	3.50228	2.75852	1.53982	1.96558	2.50472	3.06139
	0.880061	1.09537	1.59912	0.958223	1.19522	4.20706	2.85222	1.73483	1.91318	3.01536	3.30815
