# Supplementary material for: Isomeranzin activates Gnas-AMPK signaling to drive white adipose browning and curb obesity in mice
Source: EMBO Mol Med. 2025 Nov 26;18(1):55–90. doi: 10.1038/s44321-025-00335-y (PMC12808274; doi:10.1038/s44321-025-00335-y)
Supplement: Supplementary file 8 — Source data Fig. 2 [file 44321_2025_335_MOESM8_ESM.zip]

Archive with 45 entries (28 files):
- Figure 2/
- Figure 2/Figure 2-A/
- Figure 2/Figure 2-A/Chemical Structure Depiction.png
- Figure 2/Figure 2-B/
- Figure 2/Figure 2-B/cck8.xlsx
- Figure 2/Figure 2-C/
- Figure 2/Figure 2-C/Qpcr Ucp1.xlsx
- Figure 2/Figure 2-D/
- Figure 2/Figure 2-D/Statistical analysis western Ucp1.xlsx
- Figure 2/Figure 2-E/
- Figure 2/Figure 2-E/western-tubulin.tif
- Figure 2/Figure 2-E/western-ucp1.tif
- Figure 2/Figure 2-F/
- Figure 2/Figure 2-F/western-Hsp90.tif
- Figure 2/Figure 2-F/western-Pgc1α.tif
- Figure 2/Figure 2-G/
- Figure 2/Figure 2-G/Qpcr-thermogenesis related genes.xlsx
- Figure 2/Figure 2-H/
- Figure 2/Figure 2-H/Mitotracker staining Control-20X.jpg
- Figure 2/Figure 2-H/Mitotracker staining-ISM-20X.jpg
- Figure 2/Figure 2-I/
- Figure 2/Figure 2-I/Statistical analysis Mitotracker staining.xlsx
- Figure 2/Figure 2-J/
- Figure 2/Figure 2-J/Oil Red O staining Control.tif
- Figure 2/Figure 2-J/Oil Red O staining ISM.tif
- Figure 2/Figure 2-K/
- Figure 2/Figure 2-K/Statistical analysis Oil Red O staining.xlsx
- Figure 2/Figure 2-L/
- Figure 2/Figure 2-L/Statistical analysis NEFA Release.xlsx
- Figure 2/Figure 2-M/
- Figure 2/Figure 2-M/western ATGL.Tif
- Figure 2/Figure 2-M/western HSL.Tif
- Figure 2/Figure 2-M/western Ucp1.Tif
- Figure 2/Figure 2-M/western actin.Tif
- Figure 2/Figure 2-M/western p-HSL(S563).Tif
- Figure 2/Figure 2-M/western p-HSL(S660).Tif
- Figure 2/Figure 2-N/
- Figure 2/Figure 2-N/Statistical analysis western lipolysis related protein.xlsx
- Figure 2/Figure 2-O/
- Figure 2/Figure 2-O/OCR.xlsx
- Figure 2/Figure 2-P/
- Figure 2/Figure 2-P/western CEbpα.tif
- Figure 2/Figure 2-P/western Fabp4.tif
- Figure 2/Figure 2-P/western Hsp90.tif
- Figure 2/Figure 2-P/western-Pparγ.tif
