# Supplementary material for: Isomeranzin activates Gnas-AMPK signaling to drive white adipose browning and curb obesity in mice
Source: EMBO Mol Med. 2025 Nov 26;18(1):55–90. doi: 10.1038/s44321-025-00335-y (PMC12808274; doi:10.1038/s44321-025-00335-y)
Supplement: Supplementary file 8 — Source data Fig. 2 [file 44321_2025_335_MOESM8_ESM.zip › Figure 2/Figure 2-B/cck8.xlsx]

## Sheet: Φύλλο1
	0μM	6.25μM	12.5μM	25μM	50μM	100μM
1	0.991773	0.973881	1.05544	1.03371	1.00231	0.811419
2	1.01381	1.01308	1.02871	0.97365	0.945478	0.817996
3	0.994413	1.00677	1.08421	1.07034	1.00829	0.969608
