# Supplementary material for: Isomeranzin activates Gnas-AMPK signaling to drive white adipose browning and curb obesity in mice
Source: EMBO Mol Med. 2025 Nov 26;18(1):55–90. doi: 10.1038/s44321-025-00335-y (PMC12808274; doi:10.1038/s44321-025-00335-y)
Supplement: Supplementary file 8 — Source data Fig. 2 [file 44321_2025_335_MOESM8_ESM.zip › Figure 2/Figure 2-C/Qpcr Ucp1.xlsx]

## Sheet: summary
	0μM	2μM	10μM	50μM
1	0.993492	2.11299	2.48313	3.09865
2	1.12974	2.06605	2.55752	2.99446
3	0.89096	1.80044	2.61124	3.08045
