# Supplementary material for: Isomeranzin activates Gnas-AMPK signaling to drive white adipose browning and curb obesity in mice
Source: EMBO Mol Med. 2025 Nov 26;18(1):55–90. doi: 10.1038/s44321-025-00335-y (PMC12808274; doi:10.1038/s44321-025-00335-y)
Supplement: Supplementary file 8 — Source data Fig. 2 [file 44321_2025_335_MOESM8_ESM.zip › Figure 2/Figure 2-D/Statistical analysis western Ucp1.xlsx]

## Sheet: summary
Control	2μM	10μM	50μM
0.950113	1.95226	2.58668	3.20405
1.0025	1.70091	2.85463	3.22289
1.04739	1.91231	2.47535	3.10218
