# Supplementary material for: Isomeranzin activates Gnas-AMPK signaling to drive white adipose browning and curb obesity in mice
Source: EMBO Mol Med. 2025 Nov 26;18(1):55–90. doi: 10.1038/s44321-025-00335-y (PMC12808274; doi:10.1038/s44321-025-00335-y)
Supplement: Supplementary file 8 — Source data Fig. 2 [file 44321_2025_335_MOESM8_ESM.zip › Figure 2/Figure 2-G/Qpcr-thermogenesis related genes.xlsx]

## Sheet: summary
	Control			ISM
Pgc1α	1.24919	0.859736	0.93112	1.83724	1.79838	2.03359
Prdm16	1.05205	1.0428	0.911509	1.83531	1.86289	2.06907
Cidea	0.807498	1.04578	1.18418	2.39095	2.42607	2.6273
Dio2	1.19834	1.03953	0.80275	1.90824	1.91559	2.23069
Elovl13	1.1282	0.906228	0.978087	1.8839	1.9299	2.06791
Nrf1	1.07659	0.874946	1.06162	1.74761	1.65688	1.82439
Tfam	1.01627	0.937304	1.04981	1.58029	1.58462	1.58955
Cox4b	1.0464	0.804119	1.18845	4.35281	3.98855	4.91422
Atp5a	1.05633	0.845624	1.1195	1.91992	1.8078	1.84904
Acox1	1.25676	0.820497	0.969778	0.822265	1.05632	1.16731
Pparα	1.31237	0.716598	1.06333	1.06029	1.05319	1.4854
Cpt1a	1.16127	0.853005	1.00952	1.96384	1.97214	1.97984
Mcad	0.988458	0.966519	1.04672	1.79914	1.73515	1.80302
Lcad	1.26669	0.803191	0.982905	1.2889	1.34024	1.10668
