# Supplementary material for: Isomeranzin activates Gnas-AMPK signaling to drive white adipose browning and curb obesity in mice
Source: EMBO Mol Med. 2025 Nov 26;18(1):55–90. doi: 10.1038/s44321-025-00335-y (PMC12808274; doi:10.1038/s44321-025-00335-y)
Supplement: Supplementary file 8 — Source data Fig. 2 [file 44321_2025_335_MOESM8_ESM.zip › Figure 2/Figure 2-K/Statistical analysis Oil Red O staining.xlsx]

## Sheet: summary
Control	ISM
0.314976	0.197424
0.308984	0.197956
0.305868	0.18788
