# Supplementary material for: Isomeranzin activates Gnas-AMPK signaling to drive white adipose browning and curb obesity in mice
Source: EMBO Mol Med. 2025 Nov 26;18(1):55–90. doi: 10.1038/s44321-025-00335-y (PMC12808274; doi:10.1038/s44321-025-00335-y)
Supplement: Supplementary file 8 — Source data Fig. 2 [file 44321_2025_335_MOESM8_ESM.zip › Figure 2/Figure 2-L/Statistical analysis NEFA Release.xlsx]

## Sheet: summary
Control(DMSO)	ISM	CL316243+DMSO	CL316243+ISM
1.0208	1.60549	2.66273	5.12068
0.990378	1.53331	2.66557	5.02878
0.988826	1.57288	2.58475	5.11734
