# Supplementary material for: Isomeranzin activates Gnas-AMPK signaling to drive white adipose browning and curb obesity in mice
Source: EMBO Mol Med. 2025 Nov 26;18(1):55–90. doi: 10.1038/s44321-025-00335-y (PMC12808274; doi:10.1038/s44321-025-00335-y)
Supplement: Supplementary file 8 — Source data Fig. 2 [file 44321_2025_335_MOESM8_ESM.zip › Figure 2/Figure 2-N/Statistical analysis western lipolysis related protein.xlsx]

## Sheet: Sheet1
	Control(DMSO)			ISM			CL316243+DMSO			CL316243+ISM
HSL	1.02478	1.13483	0.84039	1.07383	0.847232	0.877411	0.894684	0.914436	0.897242	0.774671	0.877408	1.01061
p-HSL(s660)	0.961005	1.02702	1.01197	2.2479	2.28476	2.13792	3.13753	3.05029	3.37263	5.20629	5.09737	5.49685
p-HSL(s563)	0.894618	1.02212	1.08326	0.809276	0.868757	1.07111	0.905789	0.889764	1.01559	0.923961	0.87478	0.796651
ATGL	1.04297	1.11275	0.844281	0.918823	0.884603	0.867471	0.918298	0.965214	0.890791	0.955789	1.23544	1.26379
Ucp1	0.941408	1.04713	1.01146	3.298	3.39958	3.30048	3.93997	4.17675	4.30492	4.74244	5.13937	5.0432
