# Supplementary material for: Isomeranzin activates Gnas-AMPK signaling to drive white adipose browning and curb obesity in mice
Source: EMBO Mol Med. 2025 Nov 26;18(1):55–90. doi: 10.1038/s44321-025-00335-y (PMC12808274; doi:10.1038/s44321-025-00335-y)
Supplement: Supplementary file 8 — Source data Fig. 2 [file 44321_2025_335_MOESM8_ESM.zip › Figure 2/Figure 2-O/OCR.xlsx]

## Sheet: Sheet1
Time (minutes)	Control			ISM
1.45418	14.6946	18.1278	13.654	21.7214	24.1629	20.0609
10.2172	14.6657	17.7052	13.7389	20.6889	23.7239	20.2381
18.9837	14.3367	17.4434	13.702	20.3994	23.6717	20.1981
27.839	11.6214	14.0633	11.0649	16.0219	20.845	17.8304
36.5922	11.4649	14.0199	10.8487	15.0935	19.9048	17.0092
45.3555	10.9077	13.5784	10.7192	14.6951	19.5702	16.364
54.2202	18.1076	21.9698	16.327	27.849	31.1461	26.0367
62.9903	18.0034	21.5781	16.3603	26.4874	30.7417	26.1793
71.7497	17.9251	21.7675	16.7508	26.7773	30.9372	26.0551
80.6157	2.0546	3.15262	1.88958	2.63319	2.31887	1.9549
89.3827	2.15007	3.25381	2.04862	2.66574	2.13672	1.8636
98.1442	2.08485	3.16574	1.99286	2.65424	2.22877	3.85587
