# Supplementary material for: Isomeranzin activates Gnas-AMPK signaling to drive white adipose browning and curb obesity in mice
Source: EMBO Mol Med. 2025 Nov 26;18(1):55–90. doi: 10.1038/s44321-025-00335-y (PMC12808274; doi:10.1038/s44321-025-00335-y)
Supplement: Supplementary file 9 — Source data Fig. 3 [file 44321_2025_335_MOESM9_ESM.zip]

Archive with 25 entries (12 files):
- Figure 3/
- Figure 3/Figure 3-A/
- Figure 3/Figure 3-A/ISM-HFD-Body weight.xlsx
- Figure 3/Figure 3-B/
- Figure 3/Figure 3-B/Representative gross images of mice.jpg
- Figure 3/Figure 3-C/
- Figure 3/Figure 3-C/Organ weight-HFD.xlsx
- Figure 3/Figure 3-D/
- Figure 3/Figure 3-D/Representative gross images of adipose tissues.jpg
- Figure 3/Figure 3-E/
- Figure 3/Figure 3-E/SLC-HFD.xlsx
- Figure 3/Figure 3-F/
- Figure 3/Figure 3-F/GTT.xlsx
- Figure 3/Figure 3-G/
- Figure 3/Figure 3-G/GTT-AUC.xlsx
- Figure 3/Figure 3-H/
- Figure 3/Figure 3-H/ITT.xlsx
- Figure 3/Figure 3-I/
- Figure 3/Figure 3-I/ITT-AUC.xlsx
- Figure 3/Figure 3-J/
- Figure 3/Figure 3-J/ism-HFD-food intake.xlsx
- Figure 3/Figure 3-K-O/
- Figure 3/Figure 3-K-O/HFD-Metabolic Cage.xlsx
- Figure 3/Figure 3-P-S/
- Figure 3/Figure 3-P-S/CL316243-Metabolic Cage.xlsx
