# Supplementary material for: Isomeranzin activates Gnas-AMPK signaling to drive white adipose browning and curb obesity in mice
Source: EMBO Mol Med. 2025 Nov 26;18(1):55–90. doi: 10.1038/s44321-025-00335-y (PMC12808274; doi:10.1038/s44321-025-00335-y)
Supplement: Supplementary file 9 — Source data Fig. 3 [file 44321_2025_335_MOESM9_ESM.zip › Figure 3/Figure 3-A/ISM-HFD-Body weight.xlsx]

## Sheet: Φύλλο1
	Control							ISM
0	23.1	22.6	22.2	23.8	22.6	22.86		22.5	23.1	22.5	22.2	22.2	22.5
1	24.3	24.2	23.1	24.9	24.9	24.28		25.1	24.7	24.8	25.2	24	24.76
2	25.9	25.5	24.2	25.9	26.2	25.54		26.2	26	25.6	25.7	24.5	25.6
3	27.5	26.4	26.1	27.5	27	26.9		26.6	26.4	26.8	27.5	25.4	26.54
4	28.3	27.7	27	29.6	28.8	28.28		28.6	27.1	29.2	29.1	27.3	28.26
5	28.5	30	28.3	30.1	31.6	29.7		28.5	28.7	30.6	31.1	28.4	29.46
6	30.8	31.8	29.6	31.8	31.8	31.16		29.8	29.7	32	32.4	28.8	30.54
7	31.5	33.9	32.5	33.1	33.9	32.98		30.2	30.1	32.4	32.8	29.5	31
8	32.5	35.3	32.7	33.9	35.1	33.9		30.8	30.9	33.3	33.4	28.7	31.42
9	33.7	37.5	34.9	35.2	37.1	35.68		31	32.2	33.6	33.1	29.2	31.82
10	34.8	39.9	35.2	36.5	38.1	36.9		32	33.3	33.6	33	29.2	32.22
11	36	42.8	37.1	37.4	40.1	38.68		33	33.8	34.1	33.7	30.2	32.96
12	39.1	44.7	38.8	39.4	42.1	40.8		33.7	33.6	33	33	29.7	33.7
13	40.1	45.9	39.9	40.4	42.3	41.7		34.7	32.8	32.8	32.8	28.8	33.7
