# Supplementary material for: Isomeranzin activates Gnas-AMPK signaling to drive white adipose browning and curb obesity in mice
Source: EMBO Mol Med. 2025 Nov 26;18(1):55–90. doi: 10.1038/s44321-025-00335-y (PMC12808274; doi:10.1038/s44321-025-00335-y)
Supplement: Supplementary file 9 — Source data Fig. 3 [file 44321_2025_335_MOESM9_ESM.zip › Figure 3/Figure 3-C/Organ weight-HFD.xlsx]

## Sheet: Φύλλο1
	Control							ISM
iWAT	1.071	1.691	1.648	1.243	1.363	1.212		0.386	0.574	0.403	0.399	0.328	0.445
eWAT	2.079	2.302	1.772	2.314	1.939	2.032		0.531	0.922	0.625	0.832	0.513	0.802
BAT	0.181	0.188	0.144	0.209	0.145	0.169		0.159	0.147	0.164	0.167	0.138	0.18
Liver	2.079	2.001	1.783	2.796	2.078	1.789		1.295	1.499	1.047	1.398	1.292	1.473
