# Supplementary material for: Isomeranzin activates Gnas-AMPK signaling to drive white adipose browning and curb obesity in mice
Source: EMBO Mol Med. 2025 Nov 26;18(1):55–90. doi: 10.1038/s44321-025-00335-y (PMC12808274; doi:10.1038/s44321-025-00335-y)
Supplement: Supplementary file 9 — Source data Fig. 3 [file 44321_2025_335_MOESM9_ESM.zip › Figure 3/Figure 3-E/SLC-HFD.xlsx]

## Sheet: Φύλλο1
	Control							ISM
TG	1.013	1.011	0.927	1.459	1.386	0.878		0.733	0.595	0.735	0.75	0.505	0.688
TC	3.617	4.09	3.822	4.301	4.39	4.561		3.522	3.67	1.908	3.49	3.712	2.959
LDL-C	0.582	0.646	0.736	0.58	0.663	0.85		0.473	0.435	0.332	0.351	0.432	0.456
HDL-C	2.932	2.654	3.119	3.184	3.042	2.775		1.927	2.819	1.407	2.739	2.039	1.679
