# Supplementary material for: Isomeranzin activates Gnas-AMPK signaling to drive white adipose browning and curb obesity in mice
Source: EMBO Mol Med. 2025 Nov 26;18(1):55–90. doi: 10.1038/s44321-025-00335-y (PMC12808274; doi:10.1038/s44321-025-00335-y)
Supplement: Supplementary file 9 — Source data Fig. 3 [file 44321_2025_335_MOESM9_ESM.zip › Figure 3/Figure 3-F/GTT.xlsx]

## Sheet: Glugose
	Control							ISM
0	8.9	11.3	10.4	9.8	10.1	11.5		8.5	8.1	7.1	8.8	6.3	7.8
15	21.2	21	23.8	20.3	21.1	21.2		19.6	15.9	17.8	19.6	17.4	18.1
30	25.2	24.4	21.7	21	22	25.1		14.8	12.5	15	13.8	13	13.8
60	14.5	17.7	13.4	13.7	13.3	18.4		11.1	9.7	10.9	10.9	9.9	10.5
90	12.4	15.6	11.6	12.5	11.4	14.7		8.7	8.2	8.9	8.7	7.8	8.5
120	10.6	13.2	11.7	10	9.5	12.1		8	7.9	6.9	8.2	7.4	7.7
