# Supplementary material for: Isomeranzin activates Gnas-AMPK signaling to drive white adipose browning and curb obesity in mice
Source: EMBO Mol Med. 2025 Nov 26;18(1):55–90. doi: 10.1038/s44321-025-00335-y (PMC12808274; doi:10.1038/s44321-025-00335-y)
Supplement: Supplementary file 9 — Source data Fig. 3 [file 44321_2025_335_MOESM9_ESM.zip › Figure 3/Figure 3-G/GTT-AUC.xlsx]

## Sheet: AUC
	Control	ISM
	83.05	62.45
	90.95	54.3
	81.55	59.6
	77.4	61.5
	77.6	54.95
	91.2	58.65
