# Supplementary material for: Isomeranzin activates Gnas-AMPK signaling to drive white adipose browning and curb obesity in mice
Source: EMBO Mol Med. 2025 Nov 26;18(1):55–90. doi: 10.1038/s44321-025-00335-y (PMC12808274; doi:10.1038/s44321-025-00335-y)
Supplement: Supplementary file 9 — Source data Fig. 3 [file 44321_2025_335_MOESM9_ESM.zip › Figure 3/Figure 3-H/ITT.xlsx]

## Sheet: Glugose
	Control							ISM
0	10.9	15.8	11.9	10.8	11.5	13.7		9.2	9.8	9.9	10.2	7.2	10
15	8.2	12.5	7.8	6.9	8.7	10.5		5.7	6.6	6.1	6.1	5.7	6
30	5.8	6.7	5.9	5	5.2	6.2		3.9	4.6	4.3	3.5	4.4	4.1
60	3.7	5.7	4.2	5.2	3.7	4.4		1.1	3.2	3	2.8	3.2	2.7
90	5.5	5.4	4.8	5.4	4.2	5.6		3.7	4.2	4.9	4.2	4.9	4.4
120	8.2	9.8	7.2	7.9	6.3	9.8		6.3	7.7	5.9	6.9	6	6.6
