# Supplementary material for: Isomeranzin activates Gnas-AMPK signaling to drive white adipose browning and curb obesity in mice
Source: EMBO Mol Med. 2025 Nov 26;18(1):55–90. doi: 10.1038/s44321-025-00335-y (PMC12808274; doi:10.1038/s44321-025-00335-y)
Supplement: Supplementary file 9 — Source data Fig. 3 [file 44321_2025_335_MOESM9_ESM.zip › Figure 3/Figure 3-I/ITT-AUC.xlsx]

## Sheet: AUC
	Control	ISM
	32.75	22.15
	43.1	27.35
	32.25	26.2
	31.85	25.15
	30.7	24.8
	38.45	25.5
