# Supplementary material for: Isomeranzin activates Gnas-AMPK signaling to drive white adipose browning and curb obesity in mice
Source: EMBO Mol Med. 2025 Nov 26;18(1):55–90. doi: 10.1038/s44321-025-00335-y (PMC12808274; doi:10.1038/s44321-025-00335-y)
Supplement: Supplementary file 9 — Source data Fig. 3 [file 44321_2025_335_MOESM9_ESM.zip › Figure 3/Figure 3-J/ism-HFD-food intake.xlsx]

## Sheet: Φύλλο1
	Control	ISM
	2.85429	3.06857
	2.83429	3.13143
	2.5	2.79429
	2.53429	2.70571
	3.12	2.55714
	2.75143	2.43714
