# Supplementary material for: Isomeranzin activates Gnas-AMPK signaling to drive white adipose browning and curb obesity in mice
Source: EMBO Mol Med. 2025 Nov 26;18(1):55–90. doi: 10.1038/s44321-025-00335-y (PMC12808274; doi:10.1038/s44321-025-00335-y)
Supplement: Supplementary file 9 — Source data Fig. 3 [file 44321_2025_335_MOESM9_ESM.zip › Figure 3/Figure 3-K-O/HFD-Metabolic Cage.xlsx]

## Sheet: activity-Statistical analysis
	Control						ISM
Light	2049.04	1219.57	2538.45	1846.76	1292.68	1674.6	1948.28	1578.77	1427.02	1879.84	1873.44	1709.35
Dark	2807.84	1580.55	2679.56	2658.33	1839.01	3057.54	2658.33	2773.29	2351.77	2212.52	2891.84	2032.6

## Sheet: VO2
	Control						ISM
8	174.177	152.473	152.511	163.337	154.917	141.696	194.863	196.735	189.996	201.955	210.897	212.032
	162.934	153.779	165.912	157.961	148.542	168.238	178.61	173.722	173.04	204.477	176.387	176.059
	141.525	167.894	142.822	155.161	144.288	161.479	184.975	201.443	175.629	201.95	166.113	160.919
	161.684	149.32	167.12	178.215	165.136	145.62	190.556	171.653	192.449	201.583	186.874	167.461
12	143.575	143.181	140.194	156.66	150.857	153.383	183.499	173.954	172.622	188.725	174.62	202.383
	143.193	165.199	141.595	168.34	154.606	151.442	179.861	206.57	181.295	202.258	166.231	159.367
	149.901	144.747	174.717	144.041	142.723	142.596	171.567	172.051	173.536	203.482	185.435	179.959
	154.555	129.961	160.773	155.714	177.449	144.362	171.526	178.1	169.536	204.045	167.072	153.794
16	150.557	156.589	148.747	161.485	148.47	158.214	169.812	168.055	193.799	192.1	187.38	159.467
	164.908	144.305	150.746	150.462	159.965	176.469	184.89	178.475	180.381	204.163	177.833	169.07
	178.551	146.254	162.947	161.243	159.413	155.594	162.197	193.109	185.573	202.218	168.643	180.317
	163.38	150.066	165.492	158.615	164.191	168.655	184.799	191.327	184.099	196.309	177.517	172.26
20	198.74	209.9	197.748	197.184	192.627	179.466	248.511	225.532	192.985	226.948	192.378	212.093
	211.559	215.253	208.49	201.213	212.691	195.269	244.574	234.069	193.842	230.585	230.643	214.935
	184.928	188.905	202.347	196.458	193.714	171.706	207.176	215.339	203.182	212.38	236.444	206.119
	187.687	177.508	189.521	173.916	159.262	182.298	167.814	211.897	194.377	197.185	220.664	204.621
24	193.817	166.771	165.535	161.609	159.195	179.37	218.292	188.479	198.712	204.316	216.664	197.049
	193.108	172.328	155.638	165.423	163.198	187.751	201.425	190.365	212.466	211.82	221.537	203.338
	179.777	201.405	181.042	186.621	159.444	166.461	224.602	184.04	185.737	204.265	225.684	231.586
	187.348	196.256	152.045	170.509	151.769	171.453	187.973	172.444	184.588	199.632	211.709	219.913
4	182.355	154.464	146.75	167.851	200	184.994	179.989	191.08	209.585	217.734	226.589	211.019
	159.818	160.559	151.732	168.598	201.655	168.03	217.405	198.324	208.737	213.351	226.097	217.668
	176.177	155.708	187.284	163.647	169.928	179.094	233.756	209.964	213.848	211.471	225.909	218.667
	185.934	170.884	184.5	157.606	158.9	165.817	226.775	201.039	190.412	209.428	212.508	219.554
8	173.372	167.275	150.324	165.305	152	151.956	194.611	196.65	189.087	198.061	212.547	232.645
	162.204	168.71	163.502	159.875	145.731	168.482	178.417	173.653	172.243	200.533	177.695	193.099
	140.936	174.228	140.796	157.047	141.548	161.727	184.759	201.355	174.815	198.056	177.318	176.455
	160.962	163.808	164.69	180.33	162.05	145.878	190.32	171.585	191.524	197.696	188.286	183.646
12	142.972	157.059	138.212	158.561	148.008	153.636	183.288	173.885	171.827	185.095	175.91	222.038
	142.593	181.265	139.59	170.357	151.695	151.696	179.664	206.479	180.443	198.358	177.437	174.749
	149.256	158.781	172.162	145.817	140.009	142.855	171.399	171.982	172.736	199.557	186.833	197.387
	153.88	142.526	158.449	157.606	174.159	144.62	171.359	178.027	168.762	200.109	168.287	168.622
16	149.908	171.8	146.623	163.434	145.661	158.464	169.65	167.989	192.865	188.403	188.797	174.858
	164.164	158.296	148.589	152.302	156.965	176.708	184.674	178.402	179.535	200.225	179.154	185.416
	177.718	160.438	160.587	163.19	156.422	155.846	162.063	193.027	184.694	198.319	169.873	197.779
	161.647	164.628	163.089	160.536	161.121	168.898	184.584	191.245	183.229	192.528	178.836	188.922
20	197.773	230.406	194.811	199.488	189.085	179.704	248.066	225.428	192.056	222.554	194.844	233.712
	210.508	236.291	205.374	203.557	207.815	195.497	244.143	233.959	192.908	226.118	232.49	235.837
	184.052	207.326	199.333	198.754	190.154	171.948	206.881	215.242	202.186	208.277	238.348	226.145
	186.794	194.797	186.72	176.989	156.273	182.534	177.66	211.802	193.439	194.386	222.411	224.498
24	192.883	182.993	163.132	163.56	156.208	179.608	217.957	188.4	197.746	200.375	218.372	216.174
	192.178	189.103	153.4	167.411	160.144	187.984	201.15	190.284	211.409	207.729	223.293	223.087
	178.936	221.068	178.381	188.819	156.452	166.706	224.244	183.964	184.856	200.325	227.481	254.142
	186.456	215.408	149.866	172.548	148.905	171.695	187.746	172.375	183.714	195.784	213.367	241.309
4	181.497	169.463	144.659	169.864	196.335	185.228	179.791	190.999	208.547	213.525	228.395	231.532
	159.108	176.164	149.558	170.617	197.963	168.274	217.073	198.238	207.705	209.229	227.898	238.841
	175.359	170.831	184.52	165.618	166.762	179.332	233.365	209.871	212.781	207.386	227.708	239.94
	185.052	187.515	181.782	159.516	155.917	166.063	226.409	200.952	189.5	205.384	214.174	240.914

## Sheet: VO2-Statistical analysis
	Control						ISM
Light	157.023	157.191	155.008	160.233	154.414	156.188	179.664	183.728	180.571	198.342	180.249	182.863
DARK	186.327	189.638	175.59	176.974	175.183	177.762	213.449	201.837	198.555	209.591	221.484	223.446

## Sheet: RER
	Control						ISM
8	0.706122	0.720451	0.716854	0.744647	0.739961	0.736695	0.709148	0.713277	0.754803	0.716105	0.732839	0.743889
	0.708495	0.712865	0.705313	0.721245	0.700157	0.721228	0.703744	0.719652	0.718684	0.676444	0.754962	0.740751
	0.722376	0.708447	0.717021	0.716903	0.694693	0.709529	0.713046	0.731652	0.726865	0.715129	0.749252	0.740671
	0.71269	0.711969	0.703746	0.738457	0.733907	0.703222	0.744303	0.703866	0.740096	0.692428	0.776451	0.733316
12	0.710484	0.743319	0.708054	0.721865	0.726615	0.736351	0.704786	0.70489	0.728427	0.755647	0.762034	0.688783
	0.716995	0.739925	0.747511	0.752665	0.718321	0.735338	0.73496	0.716846	0.751719	0.753178	0.75794	0.721489
	0.702268	0.727346	0.73009	0.745056	0.760339	0.758334	0.702956	0.70832	0.709887	0.724438	0.779843	0.735028
	0.699667	0.711672	0.762459	0.752402	0.713663	0.731204	0.711942	0.707247	0.704828	0.750816	0.780632	0.736474
16	0.694852	0.711067	0.730402	0.704786	0.757535	0.727999	0.7399	0.728708	0.696972	0.731564	0.765002	0.716446
	0.717885	0.727558	0.729417	0.734914	0.715654	0.746322	0.700505	0.715993	0.772851	0.760689	0.754309	0.713795
	0.749598	0.724952	0.730726	0.721529	0.746131	0.745401	0.709317	0.705822	0.699439	0.759736	0.76959	0.756866
	0.761062	0.746326	0.736002	0.722692	0.72119	0.755427	0.738253	0.738585	0.73929	0.784034	0.755134	0.75366
20	0.78109	0.776611	0.780526	0.756488	0.753931	0.741423	0.746082	0.728656	0.756857	0.751538	0.767149	0.781972
	0.764862	0.775792	0.770718	0.736228	0.797423	0.763077	0.760695	0.719266	0.759091	0.749052	0.797696	0.7738
	0.736762	0.743173	0.751239	0.742225	0.770825	0.766047	0.76103	0.725398	0.707195	0.703774	0.78802	0.775648
	0.740639	0.751184	0.743922	0.71748	0.707733	0.728806	0.733113	0.681836	0.712529	0.69145	0.770334	0.772611
24	0.736092	0.754784	0.724119	0.727039	0.765705	0.703722	0.70275	0.690562	0.733984	0.723178	0.771961	0.77187
	0.731869	0.735159	0.724519	0.706637	0.749654	0.735573	0.722869	0.700542	0.727562	0.713742	0.794579	0.76097
	0.710238	0.76302	0.726422	0.738837	0.765887	0.707232	0.711058	0.699241	0.730201	0.716814	0.768553	0.775387
	0.740053	0.736013	0.709355	0.696707	0.73612	0.710433	0.749835	0.698995	0.724733	0.709067	0.752445	0.757285
4	0.713544	0.724146	0.726692	0.732444	0.783639	0.740101	0.722052	0.710271	0.717853	0.716581	0.766277	0.761331
	0.744352	0.732481	0.720297	0.722033	0.774592	0.731717	0.754925	0.701552	0.740013	0.769434	0.778104	0.763129
	0.724159	0.749093	0.744618	0.713109	0.700346	0.747388	0.740873	0.720326	0.760195	0.746408	0.761097	0.730326
	0.728148	0.71654	0.733651	0.698244	0.702628	0.677296	0.732261	0.693734	0.735693	0.73094	0.738233	0.745039
8	0.699061	0.706042	0.787823	0.751349	0.717762	0.735958	0.708439	0.783891	0.762427	0.708944	0.733573	0.817534
	0.70141	0.698607	0.775139	0.727736	0.679152	0.720507	0.703041	0.790898	0.725943	0.669679	0.755718	0.814085
	0.715153	0.694278	0.788006	0.723355	0.673852	0.708819	0.712333	0.804086	0.734207	0.707978	0.750002	0.813998
	0.705563	0.69773	0.773417	0.745103	0.71189	0.702519	0.743558	0.773549	0.747572	0.685504	0.777228	0.805914
12	0.703379	0.728453	0.778151	0.728362	0.704816	0.735614	0.704081	0.774674	0.735785	0.74809	0.762797	0.756973
	0.709825	0.725127	0.821515	0.759439	0.696772	0.734603	0.734225	0.787814	0.759312	0.745646	0.758699	0.792916
	0.695245	0.7128	0.802369	0.751761	0.737529	0.757575	0.702253	0.778444	0.717058	0.717193	0.780624	0.807796
	0.69267	0.697439	0.837943	0.759174	0.692253	0.730473	0.71123	0.777265	0.711947	0.743308	0.781413	0.809385
16	0.687903	0.696845	0.802712	0.711129	0.734809	0.727271	0.73916	0.80085	0.704012	0.724248	0.765768	0.787374
	0.710706	0.713007	0.801629	0.741528	0.694184	0.745576	0.699805	0.786877	0.780658	0.753082	0.755064	0.784461
	0.742102	0.710453	0.803068	0.728023	0.723747	0.744655	0.708607	0.775699	0.706504	0.752139	0.77036	0.831796
	0.753451	0.731399	0.808866	0.729196	0.699554	0.754671	0.737515	0.811705	0.746758	0.776194	0.75589	0.828272
20	0.773279	0.761078	0.857798	0.763296	0.731313	0.740682	0.745336	0.800793	0.764502	0.744022	0.767917	0.859387
	0.757214	0.760276	0.847019	0.742855	0.773501	0.762314	0.759934	0.790473	0.766758	0.741562	0.798495	0.850406
	0.729394	0.72831	0.825612	0.748905	0.747701	0.765281	0.760269	0.797213	0.714339	0.696736	0.788809	0.852437
	0.733232	0.73616	0.817571	0.723938	0.686501	0.728078	0.73238	0.749338	0.719726	0.684535	0.771105	0.849099
24	0.728731	0.739689	0.795806	0.733582	0.742734	0.703019	0.702047	0.758928	0.741398	0.715946	0.772734	0.848285
	0.72455	0.720456	0.796246	0.712997	0.727164	0.734838	0.722146	0.769896	0.734911	0.706605	0.795374	0.836306
	0.703136	0.74776	0.798337	0.745487	0.74291	0.706524	0.710347	0.768466	0.737576	0.709646	0.769323	0.85215
	0.732652	0.721293	0.779581	0.702977	0.714036	0.709723	0.749085	0.768195	0.732054	0.701976	0.753198	0.832257
4	0.706409	0.709663	0.798634	0.739036	0.76013	0.739361	0.72133	0.780588	0.725104	0.709415	0.767044	0.836702
	0.736909	0.717832	0.791607	0.728532	0.751355	0.730986	0.75417	0.771006	0.747488	0.76174	0.778883	0.838678
	0.716917	0.734111	0.818335	0.719527	0.679336	0.74664	0.740132	0.791638	0.767874	0.738944	0.761859	0.802629
	0.720867	0.70221	0.806283	0.704529	0.68155	0.676619	0.731529	0.762414	0.743125	0.72363	0.738972	0.818798

## Sheet: RER-Statistical analysis
	Control						ISM
Light	0.716339	0.723101	0.72733	0.732064	0.726256	0.734288	0.71738	0.716203	0.72902	0.73565	0.76288	0.731728
DARK	0.733963	0.739035	0.774538	0.727214	0.739446	0.729037	0.736094	0.740805	0.737532	0.723197	0.77159	0.801938
