# Supplementary material for: Isomeranzin activates Gnas-AMPK signaling to drive white adipose browning and curb obesity in mice
Source: EMBO Mol Med. 2025 Nov 26;18(1):55–90. doi: 10.1038/s44321-025-00335-y (PMC12808274; doi:10.1038/s44321-025-00335-y)
Supplement: Supplementary file 9 — Source data Fig. 3 [file 44321_2025_335_MOESM9_ESM.zip › Figure 3/Figure 3-P-S/CL316243-Metabolic Cage.xlsx]

## Sheet: VO2
	Control						ISM
8	52.8335	60.218	69.6264	67.1995	50.5278	58.3258	77.8442	81.8901	65.4764	58.3253	81.7345	77.8065
	44.7574	54.1636	53.1217	50.5904	42.7952	60.9673	74.8615	67.6107	55.2009	51.09	77.3105	75.629
	45.1996	51.7809	43.648	49.5913	42.4319	55.9177	67.5417	80.6057	64.5522	51.727	74.4638	70.5949
	49.6426	73.1831	49.5191	60.8567	54.1819	67.4142	82.8366	69.1804	56.3305	61.8262	84.5522	70.7725
12	43.0698	57.583	52.8924	55.9968	43.3476	55.5782	76.9176	70.6797	57.4094	53.7066	69.8145	78.7673
	46.842	73.1778	39.8626	53.4381	50.4959	54.9371	80.7333	76.6054	61.6736	52.7699	73.693	81.3533
	42.9351	57.6927	49.3078	66.0167	53.9711	57.1428	88.0182	85.7165	68.23	81.6929	86.6508	89.2341
	54.4984	63.747	49.3037	62.8711	47.2295	70.317	83.1312	78.0784	62.7335	61.7117	72.3797	77.5263
16	46.4154	56.4223	49.3203	65.7148	56.7668	69.3561	90.2684	77.4043	62.2484	57.8351	72.6	80.4327
	54.6544	63.3137	56.4751	63.0296	54.2173	61.8554	83.3979	84.0231	67.0114	57.5886	95.3602	96.0699
	51.2451	70.2364	46.5291	75.1842	48.6539	71.4634	84.4891	76.6165	61.6815	77.2532	78.5442	87.2711
	44.9084	63.7442	45.8897	64.5359	49.4841	59.3494	91.1131	79.5523	63.7942	80.2724	76.1185	77.2271
20	54.5757	68.1766	61.7458	67.1263	58.1025	85.1248	108.377	83.2124	81.8647	74.6459	90.8996	69.3716
	59.9	83.0844	54.8303	80.1203	64.7498	68.7991	112.73	88.665	90.3768	75.1741	84.3396	75.962
	59.3683	91.5804	57.139	78.7722	70.8704	56.7125	109.251	91.3746	89.8841	84.1382	104.198	86.987
	53.9651	74.7735	64.9274	73.507	64.0412	75.5135	104.938	96.8962	84.1353	84.8904	99.852	99.0738
24	49.8467	86.7495	58.5762	81.9235	48.615	72.5012	112.355	97.5024	51.6193	60.2576	106.103	102.037
	53.0309	77.293	42.962	60.2624	63.1779	90.5477	104.013	111.376	54.5532	82.3897	104.609	100.96
	45.9397	60.2339	57.0356	68.0266	47.761	84.3398	87.4342	92.7584	85.6243	65.1068	91.479	100.081
	56.7163	72.0812	62.6964	86.2628	57.8084	66.8319	93.3404	100.7	88.5518	68.3907	102.02	84.2129
4	45.2315	87.7533	45.7343	63.5014	63.453	89.9282	114.728	101.715	78.9217	85.2145	96.0898	100.876
	52.5405	72.4701	41.3669	62.9548	52.7341	70.8321	113.775	93.491	54.6055	78.5996	103.706	99.9478
	47.0624	70.0446	63.7641	83.5507	54.7655	70.833	96.3844	93.0282	66.1946	58.6849	94.334	94.0367
	50.1199	81.7232	65.9974	59.5281	63.1316	83.3417	96.8433	108.687	88.5417	84.3328	80.3088	88.2371
8	123.148	106.162	100.697	104.52	120.19	103.862	134.089	110.101	119.075	114.477	130.351	119.34
	96.83	97.8585	110.74	100.1	106	90.3822	107.991	109.357	107.532	128.56	105.363	103.851
	119.286	119.577	99.3495	110.65	98.111	101.418	107.319	121.815	122.034	119.201	103.513	116.531
	103.413	114.169	108.378	98.639	108.908	105.451	110.594	112.155	111.391	119.496	125.573	121.166
12	110.09	96.2676	117.817	109.655	101.199	99.3841	110.069	121.828	111.604	107.921	125.625	114.194
	97.7001	116.043	98.3242	104.755	110.091	101.257	126.772	117.209	119.5	116.726	107.668	116.347
	108.668	111.381	106.426	101.798	98.5951	98.6386	110.063	116.766	120.387	118.61	118.591	113.338
	101.114	102.842	97.0554	101.922	103.981	109.711	108.851	114.764	113.158	123.929	107.342	126.06
16	109.072	107.434	103.311	102.697	112.399	114.561	123.685	113.138	115.194	121.452	130.064	131.633
	98.8728	104.138	91.0142	105.898	101.512	107.117	107.023	111.117	108.056	113.16	106.735	123.08
	109.255	101.636	103.318	104.395	107.365	95.8632	111.728	121.122	130.524	129.688	120.539	110.149
	113.021	107.733	97.4392	102.799	105.77	97.3494	112.069	120.63	121.692	110.65	119.89	111.857
20	117.473	117.328	108.437	120.451	118.264	111.131	117.893	114.497	121.607	128.185	131.609	131.531
	115.045	115.815	107.375	118.897	109.813	104.105	127.394	122.092	129.329	129.563	133.024	128.987
	112.001	115.646	101.78	118.724	113.009	116.873	125.727	135.264	131.011	132.548	136.09	135.575
	113.047	115.084	122.474	118.147	107.793	121.453	122.933	140.5	148.932	136.327	139.97	127.138
24	119.838	113.837	125.215	116.867	120.962	131.068	134.641	122.241	157.798	137.104	140.767	137.463
	121.208	115.276	142.443	118.344	121.668	126.917	131.576	130.691	147.519	123.471	126.77	126.841
	116.771	110.208	118.53	113.141	115.76	109.852	144.496	144.729	132.906	127.868	131.284	132.07
	119.7	108.871	105.609	111.769	98.0025	122.884	120.78	129.594	114.794	126.112	129.481	131.258
4	120.516	116.124	105.157	119.214	115.321	111.354	128.517	130.144	132.444	139.203	142.922	138.281
	120.155	117.065	122.89	120.18	109.502	109.542	118.57	129.79	118.609	125.262	128.609	127.23
	111.727	116.116	98.7283	119.207	105.165	116.831	131.373	136.572	119.455	123.332	126.627	116.38
	112.657	118.145	110.648	121.289	106.347	118.119	132.842	137.572	122.465	146.634	150.552	133.458

## Sheet: VO2-Statistical analysis
	Control						ISM
Light	107.539	107.103	102.823	103.986	106.177	102.083	114.188	115.833	116.679	118.656	116.771	117.295
Dark	116.678	114.96	114.107	118.019	111.801	116.678	128.062	131.141	131.406	131.301	134.809	130.518

## Sheet: RER
	Control						ISM
8	0.940314	0.940894	0.663116	0.887807	0.866885	0.928807	0.984767	0.780341	0.786808	0.955271	0.86901	0.864914
	0.916221	0.905161	0.768179	0.877039	0.986982	0.648816	0.971553	0.852622	0.935812	0.938287	0.69633	0.786866
	0.880372	0.873968	0.813405	0.834762	0.973696	0.701238	0.938776	0.666829	0.647355	0.864164	0.928576	0.799246
	0.833071	0.88877	0.604767	0.802866	0.846732	0.837908	0.933051	0.973837	0.763294	0.78512	0.697181	0.974895
12	0.801131	0.923024	0.909159	0.765435	0.870467	0.792359	0.907184	0.77186	0.826418	0.987308	0.885791	0.693846
	0.844073	0.892727	0.940784	0.791315	0.701684	0.921945	0.838665	0.702668	0.837315	0.716346	0.886237	0.702619
	0.773121	0.846204	0.948402	0.766836	0.628218	1.00465	0.830057	0.857718	0.817342	0.516134	0.842963	0.739983
	0.7833	0.781493	0.864917	0.760615	0.943639	0.622042	0.855402	0.854636	0.762368	0.741906	0.861306	0.715273
16	0.776655	0.752297	0.730179	0.737478	0.75267	0.822864	0.883408	0.747803	0.750839	0.792547	0.846661	0.661551
	0.787924	0.750087	0.80063	0.728756	0.625941	0.960536	0.881052	0.661154	0.860918	0.976883	0.719019	0.762107
	0.853689	0.736563	0.773093	0.776665	0.910605	0.673895	0.865188	0.855115	0.887564	0.538879	0.807031	0.642778
	0.841913	0.769554	0.953908	0.788792	0.673782	0.81712	0.884455	0.942473	0.706148	0.471473	0.886305	0.796432
20	0.835315	0.817814	0.828002	0.679654	0.655478	0.642657	0.638025	0.979485	0.78681	0.637644	0.637939	1.08047
	0.879369	0.828444	0.860517	0.585646	0.732138	1.06172	0.628926	1.08604	0.708985	0.726669	0.907436	1.04476
	0.908389	0.841449	0.881396	0.691653	0.685678	1.02911	0.75192	1.10107	0.841571	0.756857	0.771986	1.03538
	0.912314	0.869526	0.906408	0.806038	0.792834	0.879464	0.866733	0.980432	0.932292	0.883953	0.956479	0.963412
24	0.973864	0.87998	0.951296	0.951368	1.03416	1.01604	0.799478	0.529893	1.04558	1.02054	1.00927	0.998365
	0.968101	0.894853	0.975039	0.931799	0.892842	0.764652	1.03057	0.48216	1.06591	0.970758	1.03225	1.00475
	0.947692	0.907052	0.971079	0.915297	1.02825	0.615742	1.00405	1.05019	0.685068	1.07445	1.07134	0.845075
	0.934554	0.910284	0.962033	0.961931	1.01479	1.01662	1.0032	1.00978	0.709631	0.996946	0.985614	1.06259
4	0.896085	0.886369	0.977475	0.987335	0.892491	0.888497	0.824181	0.88109	1.04404	0.93981	0.930662	0.875626
	0.889719	0.903407	0.97356	1.03821	1.06536	0.947957	0.743441	0.623853	1.08715	1.03358	0.846288	0.953276
	0.912373	0.913235	0.933151	0.939215	0.964234	0.918842	0.920181	0.810459	0.851436	1.06051	0.757664	0.897089
	0.895453	0.886606	0.927914	1.05874	0.720944	0.890701	1.09458	0.941103	0.885596	0.805681	1.05728	0.745918
8	0.900411	1.03728	0.996113	0.871073	0.754499	0.834092	0.702972	0.987195	0.807611	1.02046	0.799983	0.967559
	0.886321	0.831664	0.664434	0.802367	0.737246	0.895068	0.813113	0.846612	0.967448	0.660168	0.806828	0.940743
	0.74289	0.723196	0.906885	0.872726	0.858528	0.855136	0.964145	0.742485	0.774738	0.674678	0.895214	0.749123
	0.828501	0.656793	0.74981	0.963186	0.74174	0.703407	0.821972	0.758994	0.820967	0.833771	0.804959	0.80714
12	0.876936	0.763561	0.712377	0.698512	0.768563	0.83823	0.886322	0.680421	0.768278	1.01369	0.743882	0.754996
	0.792418	0.761735	0.774128	0.89558	0.77043	0.770662	0.737157	0.896543	0.764994	0.762534	0.951744	0.823009
	0.769402	0.733625	0.802408	0.897554	0.862379	0.777118	0.891383	0.873468	0.773726	0.805459	0.853758	0.784774
	0.778078	0.754416	0.80772	0.823878	0.783714	0.671688	0.840857	0.847414	0.888801	0.671579	1.03101	0.722929
16	0.752826	0.865534	0.859511	0.820784	0.736241	0.68035	0.743075	0.96556	0.827583	0.880778	0.885994	0.713483
	0.759861	0.774992	0.868295	0.823944	0.731199	0.752287	0.856418	0.934485	0.862784	0.797809	1.03754	0.72776
	0.751487	0.786716	0.836971	0.768299	0.86206	0.837373	0.910086	0.790203	0.808631	0.774916	0.815277	0.823804
	0.697353	0.791088	0.901596	0.86563	0.834882	0.825429	0.913304	0.968078	0.745889	0.954042	0.821091	0.852971
20	0.83347	0.813571	0.875115	0.802777	0.687699	0.922481	0.879225	1.01968	0.805288	0.742526	0.73885	0.725089
	0.88495	0.826994	0.909878	0.81276	0.91546	1.01971	0.847739	0.931137	0.792952	0.805633	0.818976	0.863192
	0.943466	0.827359	0.975274	0.944824	0.82814	0.801662	0.902564	0.899332	0.924475	0.944769	0.843659	0.830576
	0.969846	0.844614	0.805653	1.07269	0.977992	0.802741	0.968277	0.828222	0.863865	0.941197	0.896821	0.849019
24	0.883164	0.904167	0.797315	1.02497	1.03883	0.905849	0.901019	1.03389	0.713272	0.957861	0.948502	0.877443
	0.882439	0.899098	0.712165	0.972218	0.849916	0.760775	0.821188	0.900137	0.810082	0.974261	1.09195	0.900313
	0.899516	0.900445	0.815566	0.943614	0.846622	0.928528	0.768104	0.813532	1.01326	0.915065	0.973481	0.957084
	0.80716	0.932622	0.8954	0.924732	1.14001	0.785844	0.911422	0.913772	1.04024	0.833759	0.778154	0.800094
4	0.953243	0.893549	0.948983	0.838481	0.763573	0.777599	0.963922	0.954627	0.896214	0.80284	0.697095	0.801998
	0.79702	0.872331	0.815172	0.893119	0.937272	0.956657	0.921407	0.8441	1.00368	0.740926	0.936201	0.81849
	1.05379	0.819152	0.993576	0.79196	0.934018	0.842836	0.814681	0.724738	1.0573	0.887797	0.847432	0.981737
	0.936131	0.813524	0.881464	0.905068	1.01266	0.822872	0.972103	0.837021	1.04813	0.834431	0.754361	0.853936

## Sheet: RER-Statistical analysis
	Control						ISM
Light	0.794707	0.79005	0.823354	0.841961	0.78679	0.786737	0.840067	0.857622	0.817621	0.820824	0.870607	0.805691
Dark	0.903683	0.862286	0.868797	0.910601	0.911017	0.860629	0.889304	0.891682	0.914064	0.865089	0.860457	0.854914
