# Supplementary material for: Isomeranzin activates Gnas-AMPK signaling to drive white adipose browning and curb obesity in mice
Source: EMBO Mol Med. 2025 Nov 26;18(1):55–90. doi: 10.1038/s44321-025-00335-y (PMC12808274; doi:10.1038/s44321-025-00335-y)
Supplement: Supplementary file 10 — Source data Fig. 4 [file 44321_2025_335_MOESM10_ESM.zip]

Archive with 82 entries (69 files):
- Figure 4/
- __MACOSX/._Figure 4
- Figure 4/.DS_Store
- __MACOSX/Figure 4/._.DS_Store
- Figure 4/Figure 4-A/
- __MACOSX/Figure 4/._Figure 4-A
- Figure 4/Figure 4-F/
- __MACOSX/Figure 4/._Figure 4-F
- Figure 4/Figure 4-H/
- __MACOSX/Figure 4/._Figure 4-H
- Figure 4/Figure 4-I/
- __MACOSX/Figure 4/._Figure 4-I
- Figure 4/Figure 4-G/
- __MACOSX/Figure 4/._Figure 4-G
- Figure 4/Figure 4-E/
- __MACOSX/Figure 4/._Figure 4-E
- Figure 4/Figure 4-B/
- __MACOSX/Figure 4/._Figure 4-B
- Figure 4/Figure 4-J/
- __MACOSX/Figure 4/._Figure 4-J
- Figure 4/Figure 4-C/
- __MACOSX/Figure 4/._Figure 4-C
- Figure 4/Figure 4-D/
- __MACOSX/Figure 4/._Figure 4-D
- Figure 4/Figure 4-A/.DS_Store
- __MACOSX/Figure 4/Figure 4-A/._.DS_Store
- Figure 4/Figure 4-A/HE staining/
- __MACOSX/Figure 4/Figure 4-A/._HE staining
- Figure 4/Figure 4-F/western Pgc1╬▒.tif
- __MACOSX/Figure 4/Figure 4-F/._western Pgc1╬▒.tif
- Figure 4/Figure 4-F/western actin.tif
- __MACOSX/Figure 4/Figure 4-F/._western actin.tif
- Figure 4/Figure 4-F/western Ucp1.tif
- __MACOSX/Figure 4/Figure 4-F/._western Ucp1.tif
- Figure 4/Figure 4-H/western Pgc1╬▒.tif
- __MACOSX/Figure 4/Figure 4-H/._western Pgc1╬▒.tif
- Figure 4/Figure 4-H/western actin.tif
- __MACOSX/Figure 4/Figure 4-H/._western actin.tif
- Figure 4/Figure 4-H/western Fabp4.tif
- __MACOSX/Figure 4/Figure 4-H/._western Fabp4.tif
- Figure 4/Figure 4-H/western Ucp1.tif
- __MACOSX/Figure 4/Figure 4-H/._western Ucp1.tif
- Figure 4/Figure 4-I/immunohistochemical staining/
- __MACOSX/Figure 4/Figure 4-I/._immunohistochemical staining
- Figure 4/Figure 4-I/.DS_Store
- __MACOSX/Figure 4/Figure 4-I/._.DS_Store
- Figure 4/Figure 4-G/Qpcr-hfd-ism-iwat-thermogenesis related genes.xlsx
- __MACOSX/Figure 4/Figure 4-G/._Qpcr-hfd-ism-iwat-thermogenesis related genes.xlsx
- Figure 4/Figure 4-E/western Pgc1╬▒.tif
- __MACOSX/Figure 4/Figure 4-E/._western Pgc1╬▒.tif
- Figure 4/Figure 4-E/western actin.tif
- __MACOSX/Figure 4/Figure 4-E/._western actin.tif
- Figure 4/Figure 4-E/western Ucp1.tif
- __MACOSX/Figure 4/Figure 4-E/._western Ucp1.tif
- Figure 4/Figure 4-B/Cell size-HFD.xlsx
- __MACOSX/Figure 4/Figure 4-B/._Cell size-HFD.xlsx
- Figure 4/Figure 4-J/iWAT-Ucp1-immunohistochemical staining AOD.xlsx
- __MACOSX/Figure 4/Figure 4-J/._iWAT-Ucp1-immunohistochemical staining AOD.xlsx
- Figure 4/Figure 4-C/Qpcr-hfd-ism-bat-ucp1 mRNA.xlsx
- __MACOSX/Figure 4/Figure 4-C/._Qpcr-hfd-ism-bat-ucp1 mRNA.xlsx
- Figure 4/Figure 4-D/Qpcr-hfd-ism-ewat-ucp1 mRNA.xlsx
- __MACOSX/Figure 4/Figure 4-D/._Qpcr-hfd-ism-ewat-ucp1 mRNA.xlsx
- Figure 4/Figure 4-A/HE staining/ISM- eWAT_20.0x.jpg
- __MACOSX/Figure 4/Figure 4-A/HE staining/._ISM- eWAT_20.0x.jpg
- Figure 4/Figure 4-A/HE staining/ISM- BAT _20.0x.jpg
- __MACOSX/Figure 4/Figure 4-A/HE staining/._ISM- BAT _20.0x.jpg
- Figure 4/Figure 4-A/HE staining/ISM iWAT _20.0x.jpg
- __MACOSX/Figure 4/Figure 4-A/HE staining/._ISM iWAT _20.0x.jpg
- Figure 4/Figure 4-A/HE staining/CON-iWAT _20.0x.jpg
- __MACOSX/Figure 4/Figure 4-A/HE staining/._CON-iWAT _20.0x.jpg
- Figure 4/Figure 4-A/HE staining/CON- BAT _20.0x.jpg
- __MACOSX/Figure 4/Figure 4-A/HE staining/._CON- BAT _20.0x.jpg
- Figure 4/Figure 4-A/HE staining/CON- eWAT_20.0x.jpg
- __MACOSX/Figure 4/Figure 4-A/HE staining/._CON- eWAT_20.0x.jpg
- Figure 4/Figure 4-I/immunohistochemical staining/HFD-ISM-iWAT ucp1_20.0x.jpg
- __MACOSX/Figure 4/Figure 4-I/immunohistochemical staining/._HFD-ISM-iWAT ucp1_20.0x.jpg
- Figure 4/Figure 4-I/immunohistochemical staining/SCD-ISM-iWAT ucp1_20.0x.jpg
- __MACOSX/Figure 4/Figure 4-I/immunohistochemical staining/._SCD-ISM-iWAT ucp1_20.0x.jpg
- Figure 4/Figure 4-I/immunohistochemical staining/HFD-CON-iWAT ucp1_20.0x.jpg
- __MACOSX/Figure 4/Figure 4-I/immunohistochemical staining/._HFD-CON-iWAT ucp1_20.0x.jpg
- Figure 4/Figure 4-I/immunohistochemical staining/SCD-CON- iWAT ucp1_20.0x.jpg
- __MACOSX/Figure 4/Figure 4-I/immunohistochemical staining/._SCD-CON- iWAT ucp1_20.0x.jpg
