# Supplementary material for: Isomeranzin activates Gnas-AMPK signaling to drive white adipose browning and curb obesity in mice
Source: EMBO Mol Med. 2025 Nov 26;18(1):55–90. doi: 10.1038/s44321-025-00335-y (PMC12808274; doi:10.1038/s44321-025-00335-y)
Supplement: Supplementary file 10 — Source data Fig. 4 [file 44321_2025_335_MOESM10_ESM.zip › Figure 4/Figure 4-G/Qpcr-hfd-ism-iwat-thermogenesis related genes.xlsx]

## Sheet: Sheet1
	Control						ISM
Ucp1	0.487328	1.65079	0.886008	0.281035	2.17157	2.29887	9.96882	3.86706	7.11345	4.84662	10.3632	12.7516
Pgc1α	0.917099	0.950681	1.60208	0.653777	1.12287	0.975227	10.2663	8.19633	3.2917	3.67261	6.2153	3.59041
Prdm16	1.40147	0.692527	0.44841	2.03623	1.12399	1.00396	4.24977	7.75051	3.19364	5.05246	3.48345	5.46924
Cidea	0.711064	1.2284	1.40043	0.649145	1.43779	0.875899	1.85378	4.5806	2.35082	5.0562	1.72551	4.75948
Dio2	1.7275	0.558919	0.546634	0.922653	1.4558	1.41058	3.15601	8.88247	6.75982	5.77056	7.62066	6.40036
Elovl3	1.77608	0.831753	1.05326	0.557802	0.72029	1.59963	2.94021	9.84173	2.95865	6.25074	3.78053	6.71607
Pparγ	0.676695	0.896429	0.651553	0.751523	2.2068	1.52558	5.32694	1.72649	1.58632	1.69397	1.24858	0.118701
C/Ebpα	0.684349	1.1012	0.713743	1.02045	1.64397	1.10823	1.56412	0.824629	1.33693	1.15812	0.541268	0.143651
Fabp4	0.623775	0.808478	0.657939	0.468921	2.86821	2.24082	2.18959	1.20728	0.631452	0.786299	1.50786	0.181308
