# Supplementary material for: Isomeranzin activates Gnas-AMPK signaling to drive white adipose browning and curb obesity in mice
Source: EMBO Mol Med. 2025 Nov 26;18(1):55–90. doi: 10.1038/s44321-025-00335-y (PMC12808274; doi:10.1038/s44321-025-00335-y)
Supplement: Supplementary file 10 — Source data Fig. 4 [file 44321_2025_335_MOESM10_ESM.zip › Figure 4/Figure 4-B/Cell size-HFD.xlsx]

## Sheet: Sheet1
	Control						ISM
BAT	28.8013	31.7192	59.6955	25.4781	29.6852	94.0109	37.0489	60.161	32.0647	73.1629	21.1631	48.0768
eWAT	5569.96	4425.19	4527.37	5366.64	6863.61	8446.3	1657.21	1867.18	1256.03	1532.02	1510.22	1094.88
iWAT	2853.3	2520.28	2861.68	4227.16	5842.9	5894.23	863.318	621.048	702.979	479.45	1292.17	707.761
