# Supplementary material for: Isomeranzin activates Gnas-AMPK signaling to drive white adipose browning and curb obesity in mice
Source: EMBO Mol Med. 2025 Nov 26;18(1):55–90. doi: 10.1038/s44321-025-00335-y (PMC12808274; doi:10.1038/s44321-025-00335-y)
Supplement: Supplementary file 10 — Source data Fig. 4 [file 44321_2025_335_MOESM10_ESM.zip › Figure 4/Figure 4-J/iWAT-Ucp1-immunohistochemical staining AOD.xlsx]

## Sheet: Sheet1
HFD-Control	HFD-ISM	SCD-Control	SCD-ISM
0.16	0.353	0.208	0.441
0.147	0.301	0.225	0.428
0.139	0.336	0.222	0.419
0.195	0.377	0.211	0.466
0.039	0.339	0.225	0.409
0.055	0.382	0.338	0.403
