# Supplementary material for: Isomeranzin activates Gnas-AMPK signaling to drive white adipose browning and curb obesity in mice
Source: EMBO Mol Med. 2025 Nov 26;18(1):55–90. doi: 10.1038/s44321-025-00335-y (PMC12808274; doi:10.1038/s44321-025-00335-y)
Supplement: Supplementary file 10 — Source data Fig. 4 [file 44321_2025_335_MOESM10_ESM.zip › Figure 4/Figure 4-C/Qpcr-hfd-ism-bat-ucp1 mRNA.xlsx]

## Sheet: Sheet1
Control	ISM
1.6618	1.35951
1.31418	2.60124
1.10497	2.47725
0.973221	2.52118
1.45186	0.623498
0.293276	0.800243
