# Supplementary material for: Isomeranzin activates Gnas-AMPK signaling to drive white adipose browning and curb obesity in mice
Source: EMBO Mol Med. 2025 Nov 26;18(1):55–90. doi: 10.1038/s44321-025-00335-y (PMC12808274; doi:10.1038/s44321-025-00335-y)
Supplement: Supplementary file 10 — Source data Fig. 4 [file 44321_2025_335_MOESM10_ESM.zip › Figure 4/Figure 4-D/Qpcr-hfd-ism-ewat-ucp1 mRNA.xlsx]

## Sheet: Sheet1
Control	ISM
0.557845	1.82962
1.14871	0.877198
0.83715	0.972046
1.69707	0.797716
1.11106	1.77953
0.988631	0.690246
