# Supplementary material for: Isomeranzin activates Gnas-AMPK signaling to drive white adipose browning and curb obesity in mice
Source: EMBO Mol Med. 2025 Nov 26;18(1):55–90. doi: 10.1038/s44321-025-00335-y (PMC12808274; doi:10.1038/s44321-025-00335-y)
Supplement: Supplementary file 11 — Source data Fig. 5 [file 44321_2025_335_MOESM11_ESM.zip]

Archive with 98 entries (88 files):
- Figure 5/
- __MACOSX/._Figure 5
- Figure 5/.DS_Store
- __MACOSX/Figure 5/._.DS_Store
- Figure 5/Figure 5-B/
- __MACOSX/Figure 5/._Figure 5-B
- Figure 5/Figure 5-E/
- __MACOSX/Figure 5/._Figure 5-E
- Figure 5/Figure 5-D/
- __MACOSX/Figure 5/._Figure 5-D
- Figure 5/Figure 5-C/
- __MACOSX/Figure 5/._Figure 5-C
- Figure 5/Figure 5-H/
- __MACOSX/Figure 5/._Figure 5-H
- Figure 5/Figure 5-F/
- __MACOSX/Figure 5/._Figure 5-F
- Figure 5/Figure 5-A/
- __MACOSX/Figure 5/._Figure 5-A
- Figure 5/Figure 5-G/
- __MACOSX/Figure 5/._Figure 5-G
- Figure 5/Figure 5-I/
- __MACOSX/Figure 5/._Figure 5-I
- Figure 5/Figure 5-B/Statistical analysis western pathways.xlsx
- __MACOSX/Figure 5/Figure 5-B/._Statistical analysis western pathways.xlsx
- Figure 5/Figure 5-E/western Pgc1╬▒.Tif
- __MACOSX/Figure 5/Figure 5-E/._western Pgc1╬▒.Tif
- Figure 5/Figure 5-E/western Hsp90.Tif
- __MACOSX/Figure 5/Figure 5-E/._western Hsp90.Tif
- Figure 5/Figure 5-E/western P38.Tif
- __MACOSX/Figure 5/Figure 5-E/._western P38.Tif
- Figure 5/Figure 5-E/western p-PKA substrate.Tif
- __MACOSX/Figure 5/Figure 5-E/._western p-PKA substrate.Tif
- Figure 5/Figure 5-E/western PKA.Tif
- __MACOSX/Figure 5/Figure 5-E/._western PKA.Tif
- Figure 5/Figure 5-E/western p-P38.Tif
- __MACOSX/Figure 5/Figure 5-E/._western p-P38.Tif
- Figure 5/Figure 5-E/western Ucp1.Tif
- __MACOSX/Figure 5/Figure 5-E/._western Ucp1.Tif
- Figure 5/Figure 5-D/western p-AMPK.Tif
- __MACOSX/Figure 5/Figure 5-D/._western p-AMPK.Tif
- Figure 5/Figure 5-D/western Pgc1╬▒.Tif
- __MACOSX/Figure 5/Figure 5-D/._western Pgc1╬▒.Tif
- Figure 5/Figure 5-D/western Hsp90.Tif
- __MACOSX/Figure 5/Figure 5-D/._western Hsp90.Tif
- Figure 5/Figure 5-D/western Ucp1.Tif
- __MACOSX/Figure 5/Figure 5-D/._western Ucp1.Tif
- Figure 5/Figure 5-D/western AMPK.Tif
- __MACOSX/Figure 5/Figure 5-D/._western AMPK.Tif
- Figure 5/Figure 5-C/western Pi3k.tif
- __MACOSX/Figure 5/Figure 5-C/._western Pi3k.tif
- Figure 5/Figure 5-C/western p-Akt.tif
- __MACOSX/Figure 5/Figure 5-C/._western p-Akt.tif
- Figure 5/Figure 5-C/western Akt.tif
- __MACOSX/Figure 5/Figure 5-C/._western Akt.tif
- Figure 5/Figure 5-C/western Erk.tif
- __MACOSX/Figure 5/Figure 5-C/._western Erk.tif
- Figure 5/Figure 5-C/western JNK.tif
- __MACOSX/Figure 5/Figure 5-C/._western JNK.tif
- Figure 5/Figure 5-C/western Hsp90.tif
- __MACOSX/Figure 5/Figure 5-C/._western Hsp90.tif
- Figure 5/Figure 5-C/western p-JNK.tif
- __MACOSX/Figure 5/Figure 5-C/._western p-JNK.tif
- Figure 5/Figure 5-C/western p-Erk.tif
- __MACOSX/Figure 5/Figure 5-C/._western p-Erk.tif
- Figure 5/Figure 5-C/western p-Pi3k.tif
- __MACOSX/Figure 5/Figure 5-C/._western p-Pi3k.tif
- Figure 5/Figure 5-H/Statistical analysis western H89 PKA pathway proteins.xlsx
- __MACOSX/Figure 5/Figure 5-H/._Statistical analysis western H89 PKA pathway proteins.xlsx
- Figure 5/Figure 5-F/western p-AMPK.tif
- __MACOSX/Figure 5/Figure 5-F/._western p-AMPK.tif
- Figure 5/Figure 5-F/western Pgc1╬▒.tif
- __MACOSX/Figure 5/Figure 5-F/._western Pgc1╬▒.tif
- Figure 5/Figure 5-F/western Hsp90.tif
- __MACOSX/Figure 5/Figure 5-F/._western Hsp90.tif
- Figure 5/Figure 5-F/western Fabp4.tif
- __MACOSX/Figure 5/Figure 5-F/._western Fabp4.tif
- Figure 5/Figure 5-F/western Ucp1.tif
- __MACOSX/Figure 5/Figure 5-F/._western Ucp1.tif
- Figure 5/Figure 5-F/western AMPK.tif
- __MACOSX/Figure 5/Figure 5-F/._western AMPK.tif
- Figure 5/Figure 5-A/western p-AMPK.tif
- __MACOSX/Figure 5/Figure 5-A/._western p-AMPK.tif
- Figure 5/Figure 5-A/western Hsp90.tif
- __MACOSX/Figure 5/Figure 5-A/._western Hsp90.tif
- Figure 5/Figure 5-A/western P38.tif
- __MACOSX/Figure 5/Figure 5-A/._western P38.tif
- Figure 5/Figure 5-A/western p-PKA substrate.tif
- __MACOSX/Figure 5/Figure 5-A/._western p-PKA substrate.tif
- Figure 5/Figure 5-A/western PKA.tif
- __MACOSX/Figure 5/Figure 5-A/._western PKA.tif
- Figure 5/Figure 5-A/western p-P38.tif
- __MACOSX/Figure 5/Figure 5-A/._western p-P38.tif
- Figure 5/Figure 5-A/western AMPK.tif
- __MACOSX/Figure 5/Figure 5-A/._western AMPK.tif
- Figure 5/Figure 5-G/Statistical analysis western cc ampk pathway proteins.xlsx
- __MACOSX/Figure 5/Figure 5-G/._Statistical analysis western cc ampk pathway proteins.xlsx
- Figure 5/Figure 5-I/Statistical analysis western ampk pathway proteins.xlsx
- __MACOSX/Figure 5/Figure 5-I/._Statistical analysis western ampk pathway proteins.xlsx
