# Supplementary material for: Isomeranzin activates Gnas-AMPK signaling to drive white adipose browning and curb obesity in mice
Source: EMBO Mol Med. 2025 Nov 26;18(1):55–90. doi: 10.1038/s44321-025-00335-y (PMC12808274; doi:10.1038/s44321-025-00335-y)
Supplement: Supplementary file 11 — Source data Fig. 5 [file 44321_2025_335_MOESM11_ESM.zip › Figure 5/Figure 5-B/Statistical analysis western pathways.xlsx]

## Sheet: summary
	Control			ISM
P38	0.866383	1.09849	1.03512	1.07712	1.07329	0.81129
p-P38/P38	0.968355	0.999412	1.03223	1.45068	1.75093	1.64995
PKA	1.01574	1.05368	0.930581	0.818328	1.19756	0.89614
p-PKA substrate/PKA	0.921056	0.904118	1.17483	3.21626	3.74988	2.84297
AMPK	0.900749	1.10263	0.996622	1.14375	1.23387	0.935269
P-AMPK/AMPK	1.09043	0.862487	1.04708	2.39295	2.78157	3.21401
