# Supplementary material for: Isomeranzin activates Gnas-AMPK signaling to drive white adipose browning and curb obesity in mice
Source: EMBO Mol Med. 2025 Nov 26;18(1):55–90. doi: 10.1038/s44321-025-00335-y (PMC12808274; doi:10.1038/s44321-025-00335-y)
Supplement: Supplementary file 11 — Source data Fig. 5 [file 44321_2025_335_MOESM11_ESM.zip › Figure 5/Figure 5-H/Statistical analysis western H89 PKA pathway proteins.xlsx]

## Sheet: Sheet3
	Control				ISM				H89				ISM+H89
PKA	0.912955	1.08704	1.14345	0.856552	0.916443	0.818647	1.08486	1.05878	0.950688	0.941683	0.93768	0.835624	0.873736	1.05738	0.894007	0.843214
p-PKA substrate/PKA	1.02548	0.974518	0.977684	1.02232	2.92394	3.72401	3.38435	3.94308	1.2341	1.28511	0.951728	1.12063	1.17135	0.963749	0.986421	1.05337
P38	0.970556	1.02944	1.00226	0.997742	0.95265	1.10428	1.26753	1.27274	0.939502	1.0491	1.05802	0.974618	1.03299	0.964165	0.910964	0.907954
p-P38/P38	0.990626	1.00937	0.954131	1.04587	4.03605	3.97457	3.04641	3.41701	1.05128	1.01823	0.693134	0.813006	0.948177	0.989123	1.07835	1.15961
Pgc1α	0.940661	1.05934	0.990211	1.00979	1.96956	2.34378	1.99591	2.22088	1.0678	1.00826	1.18836	1.12655	1.99799	1.93634	1.83831	2.02065
Ucp1	0.925817	1.07418	0.987827	1.01217	3.11856	3.91215	3.32925	3.64228	1.06061	0.8323	0.927589	1.06255	2.83333	2.98658	3.60742	3.72411
