# Supplementary material for: Isomeranzin activates Gnas-AMPK signaling to drive white adipose browning and curb obesity in mice
Source: EMBO Mol Med. 2025 Nov 26;18(1):55–90. doi: 10.1038/s44321-025-00335-y (PMC12808274; doi:10.1038/s44321-025-00335-y)
Supplement: Supplementary file 11 — Source data Fig. 5 [file 44321_2025_335_MOESM11_ESM.zip › Figure 5/Figure 5-G/Statistical analysis western cc ampk pathway proteins.xlsx]

## Sheet: Sheet3
	Control				ISM				CC				ISM+CC
AMPK	0.929819	1.07018	1.00828	0.991719	0.725885	0.755025	0.956425	1.09239	0.750753	0.91849	0.951556	1.04656	0.73422	0.760341	1.06422	1.09181
p-AMPK/AMPK	1.201	0.799003	0.934055	1.06594	3.53492	2.69248	3.47554	3.1162	0.877474	0.837964	1.13683	1.09769	0.837625	0.853186	1.02267	0.861972
Pgc1α	0.974079	1.02592	0.929366	1.07063	1.58376	1.58496	1.64992	1.90786	0.834968	0.850698	1.05611	1.17336	0.907513	0.942781	1.05216	1.02931
Ucp1	0.923452	1.07655	0.990196	1.0098	2.26173	2.11414	2.34394	2.43902	0.801659	0.815978	1.0884	0.962287	1.07773	0.971721	0.996561	0.927934
