# Supplementary material for: Isomeranzin activates Gnas-AMPK signaling to drive white adipose browning and curb obesity in mice
Source: EMBO Mol Med. 2025 Nov 26;18(1):55–90. doi: 10.1038/s44321-025-00335-y (PMC12808274; doi:10.1038/s44321-025-00335-y)
Supplement: Supplementary file 11 — Source data Fig. 5 [file 44321_2025_335_MOESM11_ESM.zip › Figure 5/Figure 5-I/Statistical analysis western ampk pathway proteins.xlsx]

## Sheet: Φύλλο1
	Control			ISM																							fabp4
Ampk	1.05515	0.930781	1.01407	0.845398	0.931561	1.00691																				1	27027.2	#REF!	#REF!	#REF!
p-Ampk/Ampk	1.07836	0.976234	0.945405	2.16561	1.76797	2.04016																				2	24855.2	#REF!		#REF!
Pgc1a	0.984797	1.09126	0.92394	1.74596	1.71764	1.60683																				3	25176.7	#REF!		#REF!
Ucp1	1.06568	0.886168	1.04815	2.10251	2.32721	1.90632																				4	27278.3	#REF!		#REF!
Fabp4	1.05717	0.982699	0.960131	1.01071	0.932134	0.941012																				5	27131.6	#REF!		#REF!
																										6	26833.5	#REF!		#REF!
