# Supplementary material for: Isomeranzin activates Gnas-AMPK signaling to drive white adipose browning and curb obesity in mice
Source: EMBO Mol Med. 2025 Nov 26;18(1):55–90. doi: 10.1038/s44321-025-00335-y (PMC12808274; doi:10.1038/s44321-025-00335-y)
Supplement: Supplementary file 12 — Source data Fig. 6 [file 44321_2025_335_MOESM12_ESM.zip]

Archive with 56 entries (46 files):
- Figure 6/
- __MACOSX/._Figure 6
- Figure 6/.DS_Store
- __MACOSX/Figure 6/._.DS_Store
- Figure 6/Figure 6-B/
- __MACOSX/Figure 6/._Figure 6-B
- Figure 6/Figure 6-E/
- __MACOSX/Figure 6/._Figure 6-E
- Figure 6/Figure 6-D/
- __MACOSX/Figure 6/._Figure 6-D
- Figure 6/Figure 6-C/
- __MACOSX/Figure 6/._Figure 6-C
- Figure 6/Figure 6-J/
- __MACOSX/Figure 6/._Figure 6-J
- Figure 6/Figure 6-F/
- __MACOSX/Figure 6/._Figure 6-F
- Figure 6/Figure 6-A/
- __MACOSX/Figure 6/._Figure 6-A
- Figure 6/Figure 6-H-I/
- __MACOSX/Figure 6/._Figure 6-H-I
- Figure 6/Figure 6-G/
- __MACOSX/Figure 6/._Figure 6-G
- Figure 6/Figure 6-B/Venn.xlsx
- __MACOSX/Figure 6/Figure 6-B/._Venn.xlsx
- Figure 6/Figure 6-E/western Gnas.tif
- __MACOSX/Figure 6/Figure 6-E/._western Gnas.tif
- Figure 6/Figure 6-E/western Hsp90.tif
- __MACOSX/Figure 6/Figure 6-E/._western Hsp90.tif
- Figure 6/Figure 6-D/western Gnas.tif
- __MACOSX/Figure 6/Figure 6-D/._western Gnas.tif
- Figure 6/Figure 6-D/western Hsp90.tif
- __MACOSX/Figure 6/Figure 6-D/._western Hsp90.tif
- Figure 6/Figure 6-D/western Ucp1.tif
- __MACOSX/Figure 6/Figure 6-D/._western Ucp1.tif
- Figure 6/Figure 6-C/KEGG.xlsx
- __MACOSX/Figure 6/Figure 6-C/._KEGG.xlsx
- Figure 6/Figure 6-J/western actin.tif
- __MACOSX/Figure 6/Figure 6-J/._western actin.tif
- Figure 6/Figure 6-J/western Gnas.tif
- __MACOSX/Figure 6/Figure 6-J/._western Gnas.tif
- Figure 6/Figure 6-F/autodock-1.tif
- __MACOSX/Figure 6/Figure 6-F/._autodock-1.tif
- Figure 6/Figure 6-F/autodock-2.tif
- __MACOSX/Figure 6/Figure 6-F/._autodock-2.tif
- Figure 6/Figure 6-A/A-Lip-smap.pdf
- __MACOSX/Figure 6/Figure 6-A/._A-Lip-smap.pdf
- Figure 6/Figure 6-H-I/Statistical analysis TCETSA.xlsx
- __MACOSX/Figure 6/Figure 6-H-I/._Statistical analysis TCETSA.xlsx
- Figure 6/Figure 6-G/western dmso actin.tif
- __MACOSX/Figure 6/Figure 6-G/._western dmso actin.tif
- Figure 6/Figure 6-G/western ism Gnas.tif
- __MACOSX/Figure 6/Figure 6-G/._western ism Gnas.tif
- Figure 6/Figure 6-G/western ism actin.tif
- __MACOSX/Figure 6/Figure 6-G/._western ism actin.tif
- Figure 6/Figure 6-G/western dmso Gnas.tif
- __MACOSX/Figure 6/Figure 6-G/._western dmso Gnas.tif
