# Supplementary material for: Isomeranzin activates Gnas-AMPK signaling to drive white adipose browning and curb obesity in mice
Source: EMBO Mol Med. 2025 Nov 26;18(1):55–90. doi: 10.1038/s44321-025-00335-y (PMC12808274; doi:10.1038/s44321-025-00335-y)
Supplement: Supplementary file 12 — Source data Fig. 6 [file 44321_2025_335_MOESM12_ESM.zip › Figure 6/Figure 6-B/Venn.xlsx]

## Sheet: Φύλλο1
ISM10μMVsControl	ISM50μMVsControl	Overlap
Canx	Lox	Capn2
Pdgfrb	Actb	Npc1
Pzp	Thbs1	Ilk
Aacs	Fstl1	Creg1
Ipo9	Mmp2	Ncl
Uggt1	Lamp1	Col1a1
Pcolce	Pzp	Prkar2b
Npc1	S100a10	Kpna2
Col1a1	Alb	Actb
Mmp11	Egfr	Gnas
Slc4a4	H6pd	Hmgb1
Pros1	Sparc	Hspg2
Twf1	Thbs1	Pros1
Myh9	Cd36	Pzp
Gfm1	Mtco2	Uggt1
Calr	Anxa3	Pck2
Mtarc2	Ndufa4	Gfm1
Acaca	Adh1	Spart
Acly	Sparc	Rnpep
Dnajc1	Igf2r	Myh9
Psmd2	Dpep1	Acly
Capn2	Aacs	Twf1
Hmgb1	Tspan4	Aacs
Acly	Txn	Cab39l
Il1r1	Anpep	Ap2b1
Apoe	Fbln2	Vapb
Actb	Ly6e
Galk2	Plod3
Plaa	Hdlbp
Prdx1	Cd9
Asns	Camk2d
Nudc	Gpat3
Rnpep	Uggt1
Tpp1	Niban2
Stxbp1	Fbln2
Vapb	Anxa4
Man2b2	Tmbim1
Pls3	Hexb
Aplp2	Ace
Commd9	Cltc
Scrn1	Itgb1
Hspg2	C3
Ilk	Pld3
Spart	Layn
Ephx1	Lox
Pck2	Fbln2
Kpna2	Crk
Ncl	Hspg2
Myh9	Tmed3
Fscn1	Alb
Acsf3	Eprs1
Tln1	Pros1
Washc4	Ddx39b
Cab39l	Col1a1
Csnk1g2	Twf1
Jak1	Rpl38
Hspa5	Flnc
Pabpc1	Gfm1
Creg1	Timp3
Col1a1	Ptgs1
Yars1	Stom
Phb1	Btf3l4
Col5a2	Fbn1
Gnas	Uap1l1
Rpl19	Emilin2
Ap2b1	Cbr1
Septin2	Rnf13
Prkar2b	Npc1
Emb	Pgam1
Htra1	Tmem97
Spag9	Galnt2
	Snx2
	Arhgdia
	Capn2
	Hmgb1
	Atp5f1b
	Sptbn1
	Rnf13
	Dpep1
	Psma1
	Uba5
	P4ha1
	Apeh
	Enpp5
	Sfxn3
	Tpp2
	Vcam1
	Gstt1
	Derl1
	Hsp90aa1
	Efemp2
	Col4a2
	Anxa3
	Gas6
	Gpd1
	Pros1
	Cap1
	Sptbn1
	Ada
	Gnai2
	Stip1
	Fam3c
	Clcn5
	Cand1
	Copb1
	Postn
	Nudc
	Pak2
	Cops2
	Rnpep
	Sdhb
	Fmo2
	Hspa4
	Vapb
	Sf3a1
	Mapk1
	Hgsnat
	Acadl
	Btd
	Ppp2r5b
	Lcp1
	Kpna4
	Cyp51a1
	Atp5pf
	Cltc
	Itga5
	Ahsa1
	Adh7
	Rpl38
	Camk2d
	Atp1b3
	Hspg2
	C1s1
	Ilk
	Tom1l2
	Uba6
	Ganab
	Cse1l
	Ptgis
	Pigu
	Ogdh
	Postn
	Tecpr1
	Col1a1
	Ccn1
	Cert1
	Prkcsh
	Picalm
	Pck2
	Myo6
	Tubg1
	Sdha
	Spart
	Nrp1
	Clca3a1
	Psmg1
	Kpna2
	Ywhaz
	Neo1
	Ncl
	Dhrs7
	Glb1
	Ugt1a6
	Mrpl49
	Ube2j1
	Etfdh
	Txn
	Myh9
	Lonp1
	Fkbp2
	Abcc1
	Prelp
	Hagh
	Acp5
	Cab39l
	Cse1l
	B4galt7
	Ppp6r3
	Hsp90b1
	Creg1
	Plec
	Mmp2
	Hsph1
	Esyt1
	Lrrfip1
	Gnas
	Fkbp10
	Ap2b1
	Prkar2b
	Ldlr
	Mmp2
	Acp2
	Lamb2
	Gvin1
	Sec23a
	Crtap
	Capza2
	Fkbp4
	Svep1
	Abhd14b
	Ecpas
