# Supplementary material for: Isomeranzin activates Gnas-AMPK signaling to drive white adipose browning and curb obesity in mice
Source: EMBO Mol Med. 2025 Nov 26;18(1):55–90. doi: 10.1038/s44321-025-00335-y (PMC12808274; doi:10.1038/s44321-025-00335-y)
Supplement: Supplementary file 12 — Source data Fig. 6 [file 44321_2025_335_MOESM12_ESM.zip › Figure 6/Figure 6-C/KEGG.xlsx]

## Sheet: Φύλλο1
Category	Term	Count	Gene_Ratio	PValue	Genes	-log10(P Value)
KEGG_PATHWAY	Focal adhesion	5	17.8571	0.000948595	O55222, P11087, O08529, P60710	3.02292
KEGG_PATHWAY	Platelet activation	4	14.2857	0.00256598	P11087, P63094, P60710	2.59075
KEGG_PATHWAY	Motor proteins	4	14.2857	0.00901296	Q8VDD5, P60710	2.04513
KEGG_PATHWAY	Proteoglycans in cancer	4	14.2857	0.0101871	P11087, Q05793, P60710	1.99195
KEGG_PATHWAY	Thermogenesis	3	10.7143	0.0119684	P63094, P60710	1.92196
KEGG_PATHWAY	Bacterial invasion of epithelial cells	3	10.7143	0.0122754	O55222, P60710	1.91096
KEGG_PATHWAY	Dilated cardiomyopathy	3	10.7143	0.0210354	P63094, P60710	1.67705
KEGG_PATHWAY	Relaxin signaling pathway	3	10.7143	0.033128	P11087, P63094, P60710	1.4798
KEGG_PATHWAY	Apoptosis	3	10.7143	0.0364936	O08529, P60710	1.43778
KEGG_PATHWAY	Vascular smooth muscle contraction	3	10.7143	0.0404964	Q8VDD5, P63094, P60710	1.39258
KEGG_PATHWAY	Oxytocin signaling pathway	3	10.7143	0.0451911	P63094, P60710	1.34495
KEGG_PATHWAY	Tight junction	3	10.7143	0.0534427	Q8VDD5, P60710	1.27211
KEGG_PATHWAY	Influenza A	3	10.7143	0.0563061	P52293, P60710	1.24944
KEGG_PATHWAY	Citrate cycle (TCA cycle)	2	7.14286	0.069207	Q91V92, Q8BH04	1.15985
KEGG_PATHWAY	Neutrophil extracellular trap formation	3	10.7143	0.0777828	P63158, P60710	1.10912
KEGG_PATHWAY	Rap1 signaling pathway	3	10.7143	0.0816958	P63094, P60710	1.0878
KEGG_PATHWAY	Regulation of actin cytoskeleton	3	10.7143	0.0931115	Q8VDD5, P60710	1.031
KEGG_PATHWAY	Gastric acid secretion	3	10.7143	0.0937974	P63094, P60710	1.02781
