# Supplementary material for: Isomeranzin activates Gnas-AMPK signaling to drive white adipose browning and curb obesity in mice
Source: EMBO Mol Med. 2025 Nov 26;18(1):55–90. doi: 10.1038/s44321-025-00335-y (PMC12808274; doi:10.1038/s44321-025-00335-y)
Supplement: Supplementary file 12 — Source data Fig. 6 [file 44321_2025_335_MOESM12_ESM.zip › Figure 6/Figure 6-H-I/Statistical analysis TCETSA.xlsx]

## Sheet: Sheet1
Gnas	DMSO			ISM
40	100	100	100	100	100	100
43	83.78	93.8	79.85	81.67	97.66	99.76
46	75.86	86.94	78.72	81.42	80.49	97
49	59.19	83.23	70.47	73.27	69.74	92.45
52	42.81	50.62	33.28	75.88	61.96	78.74
55	17.83	28.96	11.74	61.97	54.18	66.9
58	6.89	11.36	8.22	39.98	33.29	43.22
61	1.3	5.06	1.96	24.91	15.27	12.41
64	0.58	3.9	1.35	14.77	14.58	5.98
67	0.28	3.16	1.08	2.21	5.63	3.03
β-actin	DMSO			ISM
40	100	100	100	100	100	100
43	86.09	88.05	85.67	85.38	99.73	82.86
46	70.06	78.02	85.08	66.09	67.44	75.98
49	80.83	61.44	70.56	64.06	76.57	67.49
52	72.94	56.93	68.07	56.56	56.89	54.51
55	56.22	45.04	45.36	54.44	50.49	43.14
58	20.45	15.03	10.15	7.37	33.32	10.33
61	6.38	12.46	5.1	4.46	14.26	3.03
64	3.28	5.99	2.15	0.71	6.63	1.94
67	2.77	1.31	1.31	0.57	3.23	0.74
