# Supplementary material for: Isomeranzin activates Gnas-AMPK signaling to drive white adipose browning and curb obesity in mice
Source: EMBO Mol Med. 2025 Nov 26;18(1):55–90. doi: 10.1038/s44321-025-00335-y (PMC12808274; doi:10.1038/s44321-025-00335-y)
Supplement: Supplementary file 13 — Source data Fig. 7 [file 44321_2025_335_MOESM13_ESM.zip]

Archive with 92 entries (77 files):
- Figure 7/
- __MACOSX/._Figure 7
- Figure 7/.DS_Store
- __MACOSX/Figure 7/._.DS_Store
- Figure 7/Figure 7-A/
- __MACOSX/Figure 7/._Figure 7-A
- Figure 7/Figure 7-F/
- __MACOSX/Figure 7/._Figure 7-F
- Figure 7/Figure 7-H/
- __MACOSX/Figure 7/._Figure 7-H
- Figure 7/Figure 7-I/
- __MACOSX/Figure 7/._Figure 7-I
- Figure 7/Figure 7-G/
- __MACOSX/Figure 7/._Figure 7-G
- Figure 7/Figure 7-E/
- __MACOSX/Figure 7/._Figure 7-E
- Figure 7/Figure 7-B/
- __MACOSX/Figure 7/._Figure 7-B
- Figure 7/Figure 7-K/
- __MACOSX/Figure 7/._Figure 7-K
- Figure 7/Figure 7-L/
- __MACOSX/Figure 7/._Figure 7-L
- Figure 7/Figure 7-J/
- __MACOSX/Figure 7/._Figure 7-J
- Figure 7/Figure 7-C/
- __MACOSX/Figure 7/._Figure 7-C
- Figure 7/Figure 7-D/
- __MACOSX/Figure 7/._Figure 7-D
- Figure 7/Figure 7-A/Qpcr Gnas Ucp1 Pgc1╬▒.xlsx
- __MACOSX/Figure 7/Figure 7-A/._Qpcr Gnas Ucp1 Pgc1╬▒.xlsx
- Figure 7/Figure 7-F/cAMP.xlsx
- __MACOSX/Figure 7/Figure 7-F/._cAMP.xlsx
- Figure 7/Figure 7-H/western p-AMPK.Tif
- __MACOSX/Figure 7/Figure 7-H/._western p-AMPK.Tif
- Figure 7/Figure 7-H/western Pgc1╬▒.Tif
- __MACOSX/Figure 7/Figure 7-H/._western Pgc1╬▒.Tif
- Figure 7/Figure 7-H/western Gnas.Tif
- __MACOSX/Figure 7/Figure 7-H/._western Gnas.Tif
- Figure 7/Figure 7-H/western Hsp90.Tif
- __MACOSX/Figure 7/Figure 7-H/._western Hsp90.Tif
- Figure 7/Figure 7-H/western Ucp1.Tif
- __MACOSX/Figure 7/Figure 7-H/._western Ucp1.Tif
- Figure 7/Figure 7-H/western AMPK.Tif
- __MACOSX/Figure 7/Figure 7-H/._western AMPK.Tif
- Figure 7/Figure 7-I/Statistical analysis western Figure 7 H.xlsx
- __MACOSX/Figure 7/Figure 7-I/._Statistical analysis western Figure 7 H.xlsx
- Figure 7/Figure 7-G/Qpcr Gnas Ucp1 Pgc1╬▒.xlsx
- __MACOSX/Figure 7/Figure 7-G/._Qpcr Gnas Ucp1 Pgc1╬▒.xlsx
- Figure 7/Figure 7-E/Statistical analysis Oil Red O staining.xlsx
- __MACOSX/Figure 7/Figure 7-E/._Statistical analysis Oil Red O staining.xlsx
- Figure 7/Figure 7-B/western p-AMPK.Tif
- __MACOSX/Figure 7/Figure 7-B/._western p-AMPK.Tif
- Figure 7/Figure 7-B/western Pgc1╬▒.Tif
- __MACOSX/Figure 7/Figure 7-B/._western Pgc1╬▒.Tif
- Figure 7/Figure 7-B/western Gnas.Tif
- __MACOSX/Figure 7/Figure 7-B/._western Gnas.Tif
- Figure 7/Figure 7-B/western Hsp90.Tif
- __MACOSX/Figure 7/Figure 7-B/._western Hsp90.Tif
- Figure 7/Figure 7-B/western Ucp1.Tif
- __MACOSX/Figure 7/Figure 7-B/._western Ucp1.Tif
- Figure 7/Figure 7-B/western AMPK.Tif
- __MACOSX/Figure 7/Figure 7-B/._western AMPK.Tif
- Figure 7/Figure 7-K/Statistical analysis Oil Red O staining.xlsx
- __MACOSX/Figure 7/Figure 7-K/._Statistical analysis Oil Red O staining.xlsx
- Figure 7/Figure 7-L/cAMP.xlsx
- __MACOSX/Figure 7/Figure 7-L/._cAMP.xlsx
- Figure 7/Figure 7-J/.DS_Store
- __MACOSX/Figure 7/Figure 7-J/._.DS_Store
- Figure 7/Figure 7-J/Oil Red O staining/
- __MACOSX/Figure 7/Figure 7-J/._Oil Red O staining
- Figure 7/Figure 7-C/Statistical analysis western Figure 7 B.xlsx
- __MACOSX/Figure 7/Figure 7-C/._Statistical analysis western Figure 7 B.xlsx
- Figure 7/Figure 7-D/.DS_Store
- __MACOSX/Figure 7/Figure 7-D/._.DS_Store
- Figure 7/Figure 7-D/Oil Red O staining/
- __MACOSX/Figure 7/Figure 7-D/._Oil Red O staining
- Figure 7/Figure 7-J/Oil Red O staining/SQ22536-20X.jpg
- __MACOSX/Figure 7/Figure 7-J/Oil Red O staining/._SQ22536-20X.jpg
- Figure 7/Figure 7-J/Oil Red O staining/ISM+SQ22536.jpg
- __MACOSX/Figure 7/Figure 7-J/Oil Red O staining/._ISM+SQ22536.jpg
- Figure 7/Figure 7-J/Oil Red O staining/ISM-20X.jpg
- __MACOSX/Figure 7/Figure 7-J/Oil Red O staining/._ISM-20X.jpg
- Figure 7/Figure 7-J/Oil Red O staining/Control-20x.jpg
- __MACOSX/Figure 7/Figure 7-J/Oil Red O staining/._Control-20x.jpg
- Figure 7/Figure 7-D/Oil Red O staining/siGnas-20x.jpg
- __MACOSX/Figure 7/Figure 7-D/Oil Red O staining/._siGnas-20x.jpg
- Figure 7/Figure 7-D/Oil Red O staining/ISM+siGnas-20x.jpg
- __MACOSX/Figure 7/Figure 7-D/Oil Red O staining/._ISM+siGnas-20x.jpg
- Figure 7/Figure 7-D/Oil Red O staining/ISM-20X.jpg
- __MACOSX/Figure 7/Figure 7-D/Oil Red O staining/._ISM-20X.jpg
- Figure 7/Figure 7-D/Oil Red O staining/Control-20x.jpg
- __MACOSX/Figure 7/Figure 7-D/Oil Red O staining/._Control-20x.jpg
