# Supplementary material for: Isomeranzin activates Gnas-AMPK signaling to drive white adipose browning and curb obesity in mice
Source: EMBO Mol Med. 2025 Nov 26;18(1):55–90. doi: 10.1038/s44321-025-00335-y (PMC12808274; doi:10.1038/s44321-025-00335-y)
Supplement: Supplementary file 13 — Source data Fig. 7 [file 44321_2025_335_MOESM13_ESM.zip › Figure 7/Figure 7-F/cAMP.xlsx]

## Sheet: Sheet1
Control	ISM	siGnas	ISM+siGnas
1.05485	1.94809	0.979988	0.984657
0.991188	1.88578	1.01747	0.841584
0.95396	1.90892	0.947597	0.965653
