# Supplementary material for: Isomeranzin activates Gnas-AMPK signaling to drive white adipose browning and curb obesity in mice
Source: EMBO Mol Med. 2025 Nov 26;18(1):55–90. doi: 10.1038/s44321-025-00335-y (PMC12808274; doi:10.1038/s44321-025-00335-y)
Supplement: Supplementary file 13 — Source data Fig. 7 [file 44321_2025_335_MOESM13_ESM.zip › Figure 7/Figure 7-E/Statistical analysis Oil Red O staining.xlsx]

## Sheet: Sheet2
Control	ISM	siGnas	ISM+siGnas
0.581852	0.394292	0.594254	0.549061
0.563934	0.363974	0.546138	0.532697
0.53072	0.381442	0.509522	0.542903
