# Supplementary material for: Isomeranzin activates Gnas-AMPK signaling to drive white adipose browning and curb obesity in mice
Source: EMBO Mol Med. 2025 Nov 26;18(1):55–90. doi: 10.1038/s44321-025-00335-y (PMC12808274; doi:10.1038/s44321-025-00335-y)
Supplement: Supplementary file 13 — Source data Fig. 7 [file 44321_2025_335_MOESM13_ESM.zip › Figure 7/Figure 7-K/Statistical analysis Oil Red O staining.xlsx]

## Sheet: Sheet2
Control	ISM	SQ22536	ISM+SQ22536
0.522808	0.327691	0.516911	0.517344
0.506031	0.305721	0.500142	0.534188
0.511477	0.311369	0.495932	0.506667
