# Supplementary material for: Isomeranzin activates Gnas-AMPK signaling to drive white adipose browning and curb obesity in mice
Source: EMBO Mol Med. 2025 Nov 26;18(1):55–90. doi: 10.1038/s44321-025-00335-y (PMC12808274; doi:10.1038/s44321-025-00335-y)
Supplement: Supplementary file 13 — Source data Fig. 7 [file 44321_2025_335_MOESM13_ESM.zip › Figure 7/Figure 7-L/cAMP.xlsx]

## Sheet: Sheet1
Control	ISM	SQ22536	ISM+SQ22536
1.03211	2.11145	1.03146	1.0209
0.954857	1.99009	1.01432	1.02088
1.01303	2.00185	0.985169	0.841485
