# Supplementary material for: Isomeranzin activates Gnas-AMPK signaling to drive white adipose browning and curb obesity in mice
Source: EMBO Mol Med. 2025 Nov 26;18(1):55–90. doi: 10.1038/s44321-025-00335-y (PMC12808274; doi:10.1038/s44321-025-00335-y)
Supplement: Supplementary file 13 — Source data Fig. 7 [file 44321_2025_335_MOESM13_ESM.zip › Figure 7/Figure 7-C/Statistical analysis western Figure 7 B.xlsx]

## Sheet: Sheet3
	Control				ISM				siGnas				ISM+siGnas
Gnas	1.02895	0.971053	1.00007	0.999926	1.51869	1.4886	1.54711	1.61889	0.308779	0.267592	0.379734	0.383313	0.253076	0.239136	0.378781	0.383846
AMPK	1.00659	0.993408	0.989626	1.01037	0.98878	1.02977	0.992084	1.055	1.16725	1.00628	1.0061	0.906651	0.933561	0.828287	1.05884	1.03298
p-AMPK/AMPK	0.954925	1.04508	0.967395	1.03261	3.01009	2.63597	3.08722	3.08031	1.07154	1.14656	0.999375	1.11195	1.01375	1.20653	0.923085	0.983048
Pgc1α	1.00042	0.999578	0.956957	1.04304	1.81219	1.75797	2.08138	2.25517	1.26366	1.0139	1.10529	1.03173	0.967899	1.08319	1.21751	1.20168
Ucp1	0.982947	1.01705	0.92003	1.07997	3.32936	3.28384	2.99666	3.04998	1.1055	1.03878	1.03774	0.998445	1.21559	1.27634	0.830713	0.809412
